# Supplementary material for: A chromosome‐level genome of the spider Trichonephila antipodiana reveals the genetic basis of its polyphagy and evidence of an ancient whole-genome duplication event
Source: Gigascience. 2021 Mar 19;10(3):giab016. doi: 10.1093/gigascience/giab016 (PMC7976613; doi:10.1093/gigascience/giab016)
Supplement: giab016_Supplemental_Files [file giab016_supplemental_files.zip]

Archive with 4 entries (4 files):
- ABC.Tant.fa
- CCE.Tan.fa
- GST.Tan.fa
- P450.Tant.fa
