# Supplementary material for: A chromosome‐level genome of the spider Trichonephila antipodiana reveals the genetic basis of its polyphagy and evidence of an ancient whole-genome duplication event
Source: Gigascience. 2021 Mar 19;10(3):giab016. doi: 10.1093/gigascience/giab016 (PMC7976613; doi:10.1093/gigascience/giab016)
Supplement: giab016_Supplemental_Files [file giab016_supplemental_files.zip › ABC.Tant.fa]

>Tant_ABC001
MAVTATNSILVSAFPSIDTELFNYIGGILDDNKSEFESSDHVYEAIGDMLHEVAGDSKDE
EDIKDLCSQLLKALKSDPEVKSKRKENKILSAPVCLGSLAENFENETEEVSSIWLKQRET
QSYVDQRKLEKAEAKLKSKQGKRDNDKAPPANAAILYKEATAVQATSRKETKMEQKGSNR
NMDIKIENFDISFGDKTLLTGADLTLVYGRRYGMVGRNGIGKSTLLRMVSSGQLKISNHL
SILHVEQEVVGNDTIALDSVLECDEKRQNLIEEEKKVLHLLNNNGPSSEDSQSSGRLQEI
YAELQLIEADKAPARASVILAGLGFSPEMQRKATKEFSGGWRMRIALARALFSKPDLLLL
DEPTNMLDMKAIIWLENYLQTWESTILVVSHDRRFLDTVATDILHFHSQHIESYRGNYEN
FVKTMTEKLKHQQREYEAQQQYRAHAQEFIDKFRYNAKRASLVQSKLKMLEKLPELKPVE
KESAVVLRFLNPEFLQPPVLQLDEVSFSYPSSPKLILNNVNLSANMGSRICIVGDNGSGK
TTLLKLLIGDLNPIKGIRHFHRNLVIGYFTQHHVDQLDLNLSSLEFLAKKFPGKPSEEYR
RQLGSFGVTGDLALQSVASLSGGQKSRVAFAAMAMLHPHFLILDEPTNHLDVETVEALGI
ALQNFTGGVVLVSHDEQLIEIVCQELWVPYIGKLNFFKQYHQYWNWYLYLNMFQDNSFRE
LYLFNLYPC
>Tant_ABC002
MLTSHSRENSRRMELQSILQAVNKGPAIIQQSNDITYPPFDPYYTKESRDNDLQFVYAPE
GPITDQFMKDAIKMFKATTNYAGNITSKGTRNEKEFTSYCLHRLRDDSKSIVIGTILKDF
ENKLPKSLNYKIRYHSAFHTPFFYTDLKYRLYGPSLGQAYTNTFFLSWQMAVEETFINGK
LIEYGKSDFDYKIWMQRFPYPKYKKPPLSFSFIDVVPWFIGYGYLVFFINVVYEVIEEKA
NGSKELLKRMGMTDFTYWASTFMNHFIAALITLLIITIVYKAPLKSGVVFLNNSNFLLVF
LLLYLYLASQILFCMLFSIFFNRTLFAIISFLVVYVMSLTFVWIQFFMSERDKSYLPLSL
ETKLGICLLPPGALNTLFFFVAFYEASGEGLQWYNLTEFSLVHDLNVLMIMGTMAFSCVL
FILGIWYFDSVWPWQREVHRPFYFLCLPSYWMGANPISENKIKLFKKNDDNADFFEKEPR
GSIPRVIIQNLSKEFCSGFTYKKAVNDVSLNIYQGQITVLLGHNGAGKTTLINTLTGLYS
PTSGTASVNGLDILTGAVKARRGFGVCPQHTVLYDALTVEEHLKFFAAMKGVQWINLNEE
VTRTLNMVKLTELRTKEVNVLSFGMKRKLSLGIAIIGGSKVLFLDEPTLGLDVETRRSVW
DALLEIKHSRTIILTTHYMDEANILGDRIAFMADGEILCCGSPVFLKEKFGTGYHLHVGK
KSHFELEKLLSILKSYVPDVKIGNELEKEISFSLPSNSDREFGDMFKELENQKQKLGVTS
FGITVTTMEDVFLNIANLSETRYKLCSESEDSKVQITMKDVCCDSSNLRPHPRFSLQFFG
LLMKRFHYSKRHWSILIAQLAIPFLLTCFCLYSLKDSGIENKIIYNPLKLDISSVYGDTD
GFVYNKNSQLSQVTEYLKDVLKSNKVNVKTVDDPTHYILDYSKNGIFKFLKNIMVGGAID
MLDDKTLNLTAWYNGEHYHTAPMSLLLMHTAVLKYITNTGSITLINEPFPQLLQFFPDKS
ISDESRKTSIFLMPLALSFLSASFVLLPIHERSSKSKFLQLMTGLPAVIYWIAMFFWDYL
VWVVASIFLIIPFAVFAHYAFFGIHLNAIGTTLLLLLLYGWSSIPFSYLITFFFKKGSTG
FSAVVVFCIVFGVVTGTFFKSTEFSISSTPEHVIHEVKWFFRIFPVFCFSEGISNLFEMA
YSNAFCDSLSQEDLEFNCNSHTMDEYNRLFKCCKSKCQIKDQCLTQRDLITWNSTACGRD
ILSLFVCGLYYFFLLFLFETTSVAAFYQNIKAFASRIRNLLAGLKRDETIIEDSDVLAEK
DRIKKLIATGGTDGEVLVVSGLTKVYKNFYAVNNLTFGIHPEECFGLFGVNGAGKTTLFK
MLTGDIVPTKGNAIMSNSSIRKDLKKLQSNFGYCPQSDALIDRLTGREMLTLFGRLRGLA
GCELHERVEHLLKMANLAEHADKQTQYYSGGNKRKLSVTLSLIGSPPLILLDEPTAGVDL
VSRHKIWNLLSQARKSTGTAVILTTHSVEEREALCDRLAIMVNGHFRCLGSVQQLKSRYG
QGYTVIIKMKKEHWDNQSVLNDIKRYVQSNLTAACLKDAHQGMLQYHVGDPFITLSYLFK
FMADMKYEFNLEDYLISDTSLEQIFLTFARAHC
>Tant_ABC003
MVFNFITGSEDDGDDRNNEELNLLVSIVEKLMALTWDKPDGLSLSELEDLMKGKTSIDFV
NQVTAYQVQKTKQTDNGKEPIQLTHNSTNIYSDIRKCMLYDIHIADEPIVFPKGNEKEDD
DEQQRRKKRETKENEQEQEEDEQKVHIKVTKNVYGEMDKRTKVIFSGNAFKNLEKLAPLW
NAKTGNTTSLMFIDSEILTASCDPNASSSAIEREPLVVTLKHRRKVRASGRKLLADKETE
ENGEIRKRDCMRWDPTLEIKKSKTKGGWSTDGCSVANTSAEETTCRCTQLGTYAIMSKIR
QPFKYDTLVGDRGTQLSGGQKQRIALARALVKNPKILLLDEATSALDTESEAIVQSALDE
ARKGRTTLVVAHRLSTIRNADKIFVLSDGIIKEMGRHEELMEKKELYYQLVLSQTKEIDY
IWEDDVKEERHVLNRHSSVLSSSSLISNEPIKNESQRQISVCSEDVTGLHYVFKEANDQS
VSWVRLWKISSPEWPYFFFGSIAAIIMGLHTPLYGIVFGNILGVLSTTDETEMSDRNAFF
CLVFVLMGISSCIASFSQTFMFTLAAEKLVSRLRMMTFSKIVSQDITWFDHPSNSVGSLC
ARLTSDASDMQGVTGSRLSVLLQSLSTVVACVFIAVNYNYKLGGLVFAFVPLIVLAGYFK
KRLTIGEILSDKASSEIASKVAVEAIESIRTVASLHQEEGFYIRFSDALALPYSHARRKS
HIKGITYGFAQSVYVFAYASAFYYGSVLVASGELLYSDVFKVLEGVIVSVAVLGQTFAFA
LDYQKALIAAGNIFKILDMKSVIDVFSPDGQNLKNVEGNISFKNVYFNYPTRPKVKVLSD
LNLNIESGKTVALVGSSGCGKSTCIQLIERFYDTDTGDVFLDDINVKDINVRNLRSHIGL
VSQEPVLFSCSIAENIAYGKNFEKADMNEIIAAARKANIHQFIASLPEGYETTVGLKGTQ
LSGGQKQRVAIARALLRDPKILLLDEATSALDAESENIVQEALDNAKDGRTCIIIAHRLT
TIQNADSIAVIHKGKIVEQGTHQELLKIKGHYYNLYNNQFSIKKQF
>Tant_ABC004
MAPVFSKVAARNSGLIAASVGIVYWISIVRLRNRRKKAEIDEVACAYAQKEGKKERVQID
GKFFRQLRAILKILIPGFFSLEVAYITLIAGTLVGRTLCDIWMIHNGTVIERAIITQNVP
LFRKSLEAFIMAMPLLSLVNNAMKYTLNELKLLFRSRLTKHLYAKYLSEITYYKMSNIDN
RISNPDQLLTQDVDKFCGSVTDLYSNVSKPLLDIIIYVQRLASDVGAEGPSCMMIYLLIA
GLILTRLRRPIGKMTMTEQKLEGELRYVNSRIITNSEEIAFYRGHEREKVTMLHAFQRLV
SHLRMSLHFNFTMGFIDNIVARYWATVVGYLLISRPFIGSKKNQLSASERLESYYKSGRM
FVKLAEAIGRLVLAGRELTRLAGFTARIIQLITVLKDLNEGSYVRTMINDSKENQSLGII
TKTKPTLRPGSGIIINQDNVIKFDRVPLATPNGDILIEELSFEVKSGMNVLVHGPNGCGK
SSLFRVLGELWPLFGGVLTKPAKNKLFYIPQRPYMTLGTLRDQIIYPHNQDDMRRKGVSD
LDLEYFLELVQLTYLLEREGGWNAIKDWMDILSGGEKQRIAMARLFYHRPQFAILDECTS
AVSVDVEDSMYQYCREVGITLFTVSHRKSLWKHHEYTLYMDGRGAYEFKAMDETTEAVGS
>Tant_ABC005
MFYCPANVSFLTPWVNHGLSHCFADTASSIFIMLFIYIFGGVQIRMYMKYSSDLDPRIFP
KSLLHKLQITCHIFLPLLALTRLVLEYAYLYDRIIYGYMILHAIFYCASFPCALYLLYLE
RHKALPSIPTSGHGLVLLVFWTSVFIIENLTLLNLQNEKWWFNLNNVSDKIEFGFFVLRY
LNGVLLFTLGLKAPGIPSAQDYFVFRQLQLQSETADLLESGSHTRGRSENRSAFADFGKK
VKRLIPFLWPKRSFKLQLRVLVCFLFLILGRVITVFVPQYNKYIIDSLTIRSEPLTFRWD
YILVYVAFWFLQGQGSNSFLNNIRTFLWIRVQQYTVKEVELDMYSHLHSLSLRWHLGRKI
GEVLRVMDRGTSSISSLLGYIIFNILPTFADIFIAVIYFAVAFNLWFGLIVFVTMTLYLI
STIWLTEWRTKFRRKINQLDNEVEAQCVDSLLNFETVKYYNAEAYELENYEKAIDNYQVA
EWVGTASLNLLNTVQNAVISVGVLGGALLCAHYVVEGKLTSGDYVLFSTYILQLYTPLNF
FGTYYRMIQTAFVDMENMFSLLNTEPEIIDKSNALPLKIGDGRIEFRNVNFSYVPERQIL
KNVSFVVPPGRTVALVGPTGSGKSTITRLLFRFYDIPSGEILIDGQNISEVTQKSVRQSI
GVVPQDTVLFNRTIKYNIGYGRPTASDEEIEEAAKAAEIHNQILSFPEGYDTVVGERGLK
LSGGEKQRVAIARTILKAPSFIILDEATSSLDTQTERYIQQSLGNICENRTTLIIAHRLS
TIIHADEILVLNEGEIIERGRHNELLELNGFYSNMWQQQLEPENEKGDGDKL
>Tant_ABC006
MFENDALVTRVGKEFFYIDTFGIISLPNSNLLFKQDEQLLWNSTNPDFTPCFEKTLLVWS
PCLFLWLFGPLECYFQRKSSQKTLPWTGANVTRMVLAVLLCLLSLSSLLDELLKTKKDVY
FVPTLIAESLKTLTFIFALVLMLINRKRGRHTSGILFIFWFTLTICEVFPYRTAFLILHS
EDELPSVFSFVIHMIYFPILVTELILSCFADIRYRHPPQKEEREECPEMRASFASKLMFW
WFNDMSILGWKKPLTNEDLWELNPDDRTENIASQFEQYYRHSTWIQPMSQSKPYDDEVPK
VQEEKMKDGTEYIVRNGCQAQQKKKIHILRALFKTFAVSFFSGSILKLIYDVLQFVNPLI
LKLLIDYVKSSEPLWIGILYAILTMLNGTLQSVILGSYFHRMFIIGMHVRTALVTAIYKK
SLVLSSTARKESTVGEIVNLMSVDSQRFMDLMTYLNLIWSAPLQIFVALWMLFNILGLSV
LAGFFVSVVLIPINIVLASHIKKKQVKQMKYKDERVKLVNEVLSGIKVLKLYAWEEAFRE
KINQIRNKEVKNLKQIAYWNSFSTMLWSFSPFIVALATFATYVLVDENNYLDASTAFVSL
SLFNILRFPLTMLPHLITTMIMTSVSVKRIDKYMNSEELERYVSYDNSQGLALSVQKGEF
TWDPPKEDEKEKNVKSTLTNINLVVPRNSLITVVGQVGSGKSSLFSAILGEMTKISGTVT
LSGKVAYASQQPWIQNTTLKNNILFSKPFSKKFYDEVIEACGLKPDLEILPGGDQTEIGE
KGINLSGGQKQRVSLARAVYSSADIYLLDDPLSAVDSHVGKHIFDKVIGPNGLLKSKTRI
LVTHSLTYLPQTDVTYVMKDGTIGEVGSYQELVDSKGAFADYLAQYGSELDGVEDIADIL
PELVRSLSIRSNESSHDSELEDGRKMSIMSINRLPEKRADSLSLSADKTASLSKEVVKLI
NIEAAETGQVKMSVYADYFKAVGYKSIVVITIAYIVGQAFSVEANVWLSEWGNDKFMNGS
EGKAQRDYRLGVYGGLGFGQALGIFVGSFAVAYGTLIASNVLHNGVLTNVLKSPMSFFDT
TPLGRVVNRFAKDVDTVDVTIPLTLRSWLSCWIKVISTIIVITIQTPIFLVVVLPISIIY
YFIQRFYLSTSRQLKRLESITRSPIYSHFSETLLGASTIRAYKAEERFCSQSNNYIDNNQ
ICYYPSIVSNRWLAIRLDFCGNIIIFFAVLFAVLQKDSLDPGKVGLSVTYALLVTATLNW
LVRMSSELETNIVAVERILEYIKTPTEAPWIIEGKKPFDGWPDRGTVKMDSYSTRYREGL
DLVLKRICCDIKSGEKIGIVGRTGAGKSSLTLSLFRIIEATDGKIEIDGLNIAEIGLHDL
RSKITIIPQDPVLFSGTLRMNLDPFNWYSDEQLWAALDHAHLKNFVSSLDEGLEHEVVEG
GANAELNRLYNLVINPDSELAGFLVDNARVGDLVLIKEDNLAVNKWPMGRLIEVFPRKDN
RIRVVTIKTQHGLVKRPISKICILLMRE
>Tant_ABC007
MEVPLLDEFCKSPFWDEQLLWNSTNPDFTPCFEKTLLVWSPCLFLWLFGPLECYFQRKSS
QKTLPWTGANITRMVLAVLLCLLSLCSLLDELLKTKKDVHFVPTLIAESLKALTFIFALV
LMLINRKRGRHTSGILFIFWFTLTICEVFPYRTAFLILQSEDELPSVFSFVIHMIYFPIL
VTELILSCFADIRYRHPPQKGEEREECPEMRASFASKLMFWWFNDMSILGWKKPLTNEDL
WELNPDDRTENIASQFEQYYRHSTWIQPMSQSKPYNDDGEVPKVQEEKRKDGTEYIVRNG
RQAQQKKKIHILRALFKTFAVSFFSGSILKLIYDLLQFVNPLILKLLIDYVKSSEPLWIG
ILYAILTMLNGTLQSVILGSYFHRMFIIGMRVRTALVTAIYKKSLVLSSTARKESTVGEI
VNLMSVDSQRFMDLMTYLNLIWSAPLQIFVALWMLFNILGLSVLAGIFVSVVLIPINIVL
ASHVKKKQVKQMKYKDERVKLVNEVLSGIKVLKLYAWEEAFREKINQIRNKEVKNLKQIA
YLNSFTMMLWNCSPFIVALATFATYVLVDENNYLDASTAFVSLSLFNILRFPLTMLPHLI
TTMIMTSVSVKRIDKYMNSEELERYVSYDNSQGLALSVQKGEFTWDPPKEDEKEKNVKST
LTNINLVVPRNSLITVVGQVGSGKSSLFSAILGEMTKISGTVTLSGKVAYASQQPWIQNT
TLKNNILFSKPFSKKFYDEVIEACGLKPDLEILPGGDQTEIGEKGINLSGGQKQRVSLAR
AVYSSADIYLLDDPLSAVDSHVGKHIFDKVIGPNGLLKSKTRILVTHSLTYLPQTDVIYV
MKDGTIGEVGSYQELVDSKGAFADYLAQYGSELDGVEDIADIPPELVRSLSIRSNESSHD
SELEDGRKMSIMSINRLPEKRADSLSLSADKTASLSKEVVKLINIEAAETGQVKMSVYAD
YFKAVGYKSVVVITIAYIVWQAFSVEANVWLSEWGNDKFMNGSEGKAQRDYRLGVYGGLG
FGQALGIFVGSFAVAYGTLTASNVLHNGVLTNVLKSPMSFFDTTPLGRVVNRFAKDVDTV
DVTIPLTLRSWLSCLLQVISTIIVITIQTPIFLVVVLPISIIYYFIQRFYLSTSRQLKRL
ESITRSPIYSHFSETLSGASTIRAYKAEERFCSQSNNYIDNNQICYYPSIVSNRWLAIRL
DFCGNIIIFFAALFAVLQKDSLDPGKVGLSVTYALLVTATLNWLVRMSSELETNIVAVER
ILEYTKTPTEAPWIIEGKKPFDGWPDRGTVKMDSYSTRYREGLDLVLKRICCDIKSGEKI
GIVGRTGAGKSSLTLSLFRIIEATDGKIEIDGLNIAEMGLHHLRSKITIIPQDPVLFSGT
LRMNLDPFNWYSDEQLWAALDHAHLKNFVSSLDEGLEHEVVEGGENLSVGQRQLVCLARA
LLRKTKILVLDEATAAVDLETDSLIQGTIRKEFADASVLTIAHRLNTVMDYDRIMVLDQG
EVAEFDSPEALLKDKESIFYGMAKDANLV
>Tant_ABC008
MSGSVSTLERIKRASEEKSNCLLSSNRSPENTESSIGDNESWDSVYKPTTVSFRYESQPG
IKRYVHSLKHLLPVRVRTGPGTYMPVDMTGCCAFTFFSWITPLIWRTFRKGLSLSDLYHC
SPSDSCHINGARFSSIWSRETKKYGLQRTSLARTLFLFMRTRYIISCLMYVLCIFFGFIG
PTIFMRYLLVYIQTPNVPEFYGFTWMLGLLFCEALRIVCLSLMWAVNIRTAIRASSAVSA
LLYKKITSLRSVSHSSTGELVNLFSNDCSKVFTMVYNFPLIIGGPLVILGAIIFTWWLLG
PFCFIGVGVFLVTYAFQFVISFVTAHYQKKTVKAADERVSLMSEFLSNVKLIKLYAWEQH
LIEGVRGSRITEKSLIEKVQYLHALSTSIASITSVAATIFTILGYTLFGYDITPAEAFTL
VMVNSIASHGIRTLPMCVRAVVNGTVALSRLQAILRLEEKENYTVVPNRLDIAVNVSKAT
LDWEQVVPTMVMNGLKADKGQVNLIVAENDKNAGDDITSNTALVNTLQSETGLPPALTDI
NFTLQRGKLIGICGSYASGKSSLLAALLGQMRLLKGQIAVRGSIAYVPQQPWILNASLRE
NILFGQLFSSKRYYEAVYACGLPEDIAALPAGDQTELGETGANISGGQRQRISLARAQYA
DKDLYLLDDPLSAVDNQIGKHIFQHCIKGGLKEKSILLVTHQLQYLQECDSILFMRDGTI
MEQGTHQELMASDSGYASLIQMLSKDDNLRMDTLEDRKSVSSEDNSESTPSHSRLNSPTL
SSVSDLEDTDTCCDGQLTTEEKIKTGSIPYSTYISYILAAGGFIVCTLVLVWFILQAISI
EFSKYWLSYWLSQGDGNHTFKSVYVTNGTEPPPHVTVSISEHPHVEYHQMVYGLSVVAML
AASLILGYLFTKMTLRASSSLHDKLLQKVFRSPMHFFDTTPIGRILNLFTHDVDEIDTQL
PAVMVVLLQRISTLLLALLLIVIVYHWFAIPLVILGSLFLFLQKLFKATIRDLKRFQSAS
RSPIFSHVASTVKGLPTIKAFEKQEDFFDKFTQLIDNNASPRYLYYSSLRWMGIRMDLLC
LVITLATILFVLYLKDQTSPAFAALALVLVLQLSGLYQYIVRLGCELESRFTSVERIQSY
VEELESEAPSVIDKMRPSPDWPTRGHITFKDVNMRYRPGLPLVLKGLTFEIEHQEKIGIV
GRTGAGKSSLGAALFRLVELASGSITIDGINIEELGLEDLRSRMSVIPQDPVLFHGTIRY
NLDPLNEFEDEMLWKVLAEVDMKSKITALEGGLDAVVIEGGNNFSVGEKQLICMARALLR
QSKVVLLDEATAAVDNETDHFIQKAINQVFANSTVLTIAHRLATVANCDKVMVLSEGKIV
EFDQPTVLLANKNSHFNKLMSASPSSYIG
>Tant_ABC009
MGNIYMITVFKFVSSVPKKPVQKELRRLIKVAQSQKWKLTGAVLLLFVSSTVTMAVPFCV
GKLIDMMTSSSGDLQKSLISFCKILVVIFIIGGLANFGRVYLMNISSHQVTNALRRKVYG
SILCQEAAFFDHTKTGELINRISADTTTVGMSITNNISDGLRYSFIFTAASCLMVYTSPM
LATVGLITVAPVAIVAAVAGNILKRNSKAVQDALAEATQVSEERISNIRTVQAFAKLGEE
NQIYSNKINNVLHFAYKESLGRAIFFGMTGFSGNLIILSVLYYGGSMMSTNQITIGGLSS
FLLYAAYVGISIGGLSSFYSELMRGLGASTRLWELIDRKPLISFEGGITLPNFNGNINFE
NISFAYPSRPDSMILSDFNLTIPSGSVYALVGASGCGKSTIGSLVLRLYDSQKGIISMDG
FDIKQLNLKWLRSNIGIVSQEPILFSFSVRENILYGTDSPDRVSDEDLEDVLLKANALDF
IKQFPEGLDTLVGERGVMLSGGQRQRIAIARALLKNPKILILDEATSALDAESEYLVHKA
LEQLMSGRTVITIAHRLSTVKKADTIIVLENGKVVEKGKYDDLLSNEGPFYRLVQLQSLK
SK
>Tant_ABC010
MKKILKIAKNDYISQKSSFLDEETENLIDERPGSESQESNEINFNYTYPEGKSLFTILLR
ISRNFLTLASILEVVYTLLYFLPVYILSLLLDNEKETQEWHNYLYASALFTTLVFSTFAD
SQRKYYGLMGALRIKTAVMNAIFEKALKVSKQSKYIKQLITIDCDNVFQMVCVSSEIWGG
PIRLLIGIYILWSFLGPSCFVGIASAMILIPMNIIVEQLVGRFQKKLIGKRNERINVLTE
FLQGIKVLKFYAWEEYFFEKIVSIRKTELSEIRKAEFLRMAFRFLFLSAFSVVLLVTFSS
FILMGNSLDAQTVFVSFFLIWLLRTPFRSILHLLAHFIQGFTSIKNIQAFLEGKELISIS
TKEETHGNSVLLTNASFCWEGLDIPSLKYLNLRIPEGSLIAVVGETRSGKSSLLRALLGE
MKKTDGMGCIKGNLAFVGEEAWIQNTTLEKNIIFLKPKDEKMYRKTLEACALLSDIDSLP
AGDETEIGEKGVHLSRDQKLKIELARAVYQNADIYLLDNPLKHLDNSLAEHLYHRVIGRS
GLLKLKTRIFTTTKEDFLPLVDTILFLKDGRILEQGTYEQLKEKQGYFVEYLRTVQSSST
DEKEICHIERQEHNEVIGKRFGKQKDLWYSSTVAPAKTEPEYFISDETISLKGLGNKLMD
FLKTVGFTLTTLTILLAGLACACEVASGVWLSEWTDSNNGGRRPNHNLLIYSIFILSQIF
LTIICGVAIFGVSTAAAEKLHTWLLIRIVRASQTVTEMTPVKKIIQSFDTDFHYVDEKIP
ESFYVWLMAIFKVPALLVVIIVISPLLAIFAIPLLFVFIVIQKLYLCAWQQLQHLTAATS
CPLSNLLEDALQGICHIRATGSYTHFYNRFYLKMDTHNNCSLLFFLVSRWLSCSIDIITA
FLVLITTIMAFYQEDKGDGFIGLALVYSMQMTEALTAMVYMNSMLSSDLTALERIRTLSE
LKQESEWEDPASKPDPSWPDSGQISIQNLNTTYGEGMHPALHDITLSIQPGEKVAIIGKE
ESGTSTLLYTLFRLIEPMTGQIVIDNIDISKLGLKDLRSSLAIIPQDSLVFNGSVRQNLD
PNQKYKDDEIWSALEMANLKTSIRNLDCTVSECLSSEEKHQFSVARCLLKKPKIVIIDER
ESSNSKQQQLFPESTVLSFCGEPIPDFNGRVIRLMSGEIIEGELTMT
>Tant_ABC011
MVIEESKSNSVSSTKGYGLLDDENAVGQSNSEQINSEVRNAESSVPNAEEIPAKNHVEQS
ELELSVGYFTLFKYSSIWDKILMLTGSLLAIGSGTLSPCIIILYGNFVDQFVHNAVSNST
NGSNTSILDSDDFLLQTSELTLYYAAVGLIILLFHYVIICSFSLAAANQVHKIRCLFMAS
ILKQDIGWFDTHETGDFASRLTSDLNKIEDGIGDKMGICISFLSTTIICAGVGFYYGWKL
ALVTLSVTPIMTVSVALISRVQSAVANEESKAYGEAGAAAEEALSSIRTVVAFGGELKEI
ERYDKCLTPARKKGIKRGFLTSLGSGVTWFCLYSGFALAFWYGVKLIIEDKDKQNPEYNA
ATLVISFSNIITASMYFGQTAPYFEAFALARGAAGKIFSIIQREPDIDSSSKLGEKPVDL
DGSIAFRNVYFNYPARPDVKVLNGISFIAKPGETIAIVGSSGCGKSTIIQLILRFYDTIE
GCVAIDDNNVKNLNIGWLRGSIGFVGQEPVLFSTTIAENIRFGKNDATDDEIQEAAKLAN
VHEFISSLPLVSLAFHCILIISSSRLY
>Tant_ABC012
MVTEDSKSNSVCSTKGYGLLQNENTVGRSNGERLNSELRNSESALPHAEEIPAKNHVEQS
ELELSVGYFALFKYSSIWDKILMLTGTLVAIGSGALWPCIIILYGHFVDQFVHNAVSNST
NGSNTSVFDSDDDFLLQTTELSLYYAAVGLIILLFHYVIVCSFSLSAANQVHKIRCLFMA
SILKQDIGWFDTHETGDFASRLTSDLNKIEDGIGDKMGICFSFLSTTLICTGCGIYYGWK
LALVTLSITPIMTVSVALISRVQSAVANEESKAYGAAGAAAEEALSSIRTVVAFGGELKE
IERYEKCLAPARKKGIKRGFLTSLGSGVTWFCIFSGFALAFWYGVKLIIEDKDEQNPEYT
AAVLVISFSNIMTASMFFGQTAPYFEAFALARGAAGKIFSIIQRKPDIDSSSKLGEKPDD
LDGSIAFRNVYFNYPARPDVKVLNGISFVAKPGETIAIVGPSGCGKSTIIQLILRFYDTI
EGCVEIDDHNVKNLNIGWLRGSIGFVGQEPVLFSTTIAENIRFGKNDATDDEIQEAAKLA
NVHEFISSLPLKYDTLVGDRGTQLSGGQKQRIALARALVKNPKILLLDEATSALDTESEA
IVQSALDEARKGRTTLVVAHRLSTIKNADKIFVLSDGTIKEMGNHEELMEKKELYYQLVL
SQTKEIDYIWEDDVKEERHVLNRHASVLSSSSLISNESIKNVSQRQISVCSEDVTGLHYV
FKETNDQSMSWVRLWKISSPEWPYLVFGSIAAIIMGLHTPLYGIVFGNILGVLSSTDETE
MSDRNAFFCLVFLLMGISSCIASFSQTFMFSLAAEKLISRLRMMTFSKIVSQDITWFDHP
SNSVGSLCARLTSDASDMQGATGSRLSTLLQSLSTVVACVFIAVNYNYKLGGLVFAFVPL
IVLAGYFEKRLTIGEILSDKASSEIASKVAVEAIESIRTVASLHQEEGFYIRFSDALALP
YSHARRKSHIKGFTYGFAQSVQVFAYASAFYYGSVLVASGELLYSDVFKILEGVIVSVAV
LGQTFAFAPDYQKALIAAGNIFKILDMKSVIDVFSPDGQNLKNVEGNISFKNVYFNYPTH
PKVKVLRNLNLNIESGKTVALVGSSGCGKSTCIQLIERFYDTDTGDVFLDDINVKDMNVR
NLRSHIGLVSQEPVLFSCSIAENIAYGKNFEKADMNEIITAARKANIHQFIASLPEGYET
TVGLKGTQLSGGQKQRVAIARALLRDPKILLLDEATSALDAESENIVQEALDNAKNGRTC
IVIAHRLTTIQNADSIAVIHKGKIVEQGTHQELLKIKGHYYNLYNNQFTMKNNVD
>Tant_ABC013
MIKASQGRTTVIVAHRLSTIRTADKIVALSDGVVHEIGTHEELMAKQGIYYQLVTAQTKE
SEEEEEEDESDDDILEESLPTSLHRQMSILSSGSYNSDSSLPRNVGRTLSAKSNRIKSAG
LEENEELKEIEPSKVRLLKMCAPEWPYLLVGGIAAIIMGLFTPIYGIVFGDILGILAEQN
ERILTDISYYSLAFVGMAISAFIACFLQTFMFSLAGEKLTSRLRKMVFTTIISQDMSWFD
DPANSVGSLCTRLTSDASSVQGATGSRISTALQALSTLIAAIVIGLWYNYKIGIVVLCFI
PLVLLATYFESRVISGHMLNEKSGTEFASKIAIEAIESIRTVASLHQEESFYTQFRGALY
EPHKKSRKNSQIRGLTFGFAQSIPSFAYSTSMYYGSILVAAGALTYPDLFKVIEAVILGT
AMVGQAVAFAPDYQKAKIAAVRIFKLLDIKPKIDAFSKAGRILDDVKGYIRFKNVRFNYP
SRPKVKILRGLNLEIQPGQTVALVGSSGCGKSTCIQLIERFYDTLQGDVMLDDACVKDMN
VANLRSHIGLVSQEPVLFSYSLAENISYGDNSRKVGMDEIIEAAKQANIHNFIRNLPQGY
DTPVGDKGAQLSGGQKQRIAIARALLRNPKILLLDEATSALDTESEKIVQEALDKASSGR
TCLIIAHRLTTIQKADMIVVIHRGQVVEKGSHQELLNRKGHYFNLHNVLAS
>Tant_ABC014
MASDSKRKRSVLNIETKLEILHCLAKVESGAQFYNVGKSTISEIRKSRETILNFASKLGS
EDGAKNRKTLREANDDVLDQFFLSISEKKMTSKKPAFNDEAAYLIQDQNDEIYKNYSTIN
KDKDSLYQRSPSFDPQNRITLSWHNINVYVKPKGRRFSSCRNQYDVNEKKQLLHNVNGEV
KPGQLMAIMGASGAGKTTLLNVLTNRNLRLLDVQGEVLVNGQSVGESITKLSAYVQQDDL
FIGTLTVREHLVFQALLRMDSDLTYAERMTRVDEVILELGLTKCAETRIGVAGRVKGISG
GEAKRLAFAAEVLTKPALMFCDEPTSGLDSFMSQSIVSVLKAMAEGGRTIVCTIHQPSSE
VFELFDHLFLMAEGRVAFRGRSSRALDFFKRAGYECPINYNPADFFIQNLAIIPGRENES
REKVAAIVSQFEKEARTIESTISVNYSIPVPQIKETSRYKASWCSQFRAVLWRSWISLIR
DPMLIKVRFLQSLVIGLMLGLVFYKQELNEKGIMNINGALFLILMNSCFGNMFSVINAFT
LEQPIFLREHWNGMYRTDIYFLCKTIAEAPVLIFMTAVLICIVYWMAGFNKDFTAFLICL
AIMILVSNTAASFGYMISCMSGSLNVALSLGTPLIMPLVLFGGFYLNAASVPVYFVWLKY
ISMFYYGNEAVLINQWADVKNITCSTPMCAPDGKAVLASLDFHEENFLLDIALIIVLMIF
FRILAFIALLIRSSRKT
>Tant_ABC015
MWEMSTMERRYSVPPSTLSDPSGRCRTTEDLHAWSIYRQNLNSDFTDSALDTGHKSQPPF
GNFRLRESTVQTILNHPKYGPRERNSELGSNVFTYLRFGLPRVLPHPPAKPLRNGSSGYD
SSDDNASPYLDRGRRTRSDPDFRNHVIPPGPEGAETRKSSSRLKACSEADLLAADSRAQS
RQQIIKAREDAREGYQRNPMPGNGHAVTPGSKAGSHLSVNSRMSPDHSSYRSPGKLDGFY
HDAPMLNERFFPKDSFYSTLPGASSEGGLPRYPHLQVRDLSYELDMSSAWHTLCGGARTK
LRMLEGLSFEVRGGEILAIMATTESEGTALLDILANRHRKWRCRLRGEFMVNGLYLTLKK
LEKCVAYVQRHTDFGPDMSVRQTLLFTSLLQEPDNNRGFDTKSRINALIEDLGLGQVKHT
RVSDLTESEKRRLNVASQLLLDTDIVLLDQPTKGMDIFDTFFLVEYLRQWAARGRIVIMT
IHPPTYEIFTMISRVAMISTGRMLYFGKRRDMLPYFAYIDFPCPAYKNPSDYYLDLVTLD
NLSAEAMLESSQRVENLVEIFRRRQEPLSDPGPPGVPPAIIKRANICTQVLTLWIRVLIY
TFPFNVVHFCGEVFLAALMSVCIGTAFWNVRSGREQEQVEDRFGFYYVMLTLAIWPTLLY
TITSAWREKSIVIRDTRERLYHKFTYAICKLTYSLIPAAAVAVAYAVPAYSMAGLQTTSR
VRPFGVYIGYMILYLLTVRMMALACSWACSTRHLAATWTGFLFTILSLVAGYSIHPLDIS
IMFSWAQWVSPVHWIYNLLVQNEFNSSLSEDIRYSCSRNPVVQQENAILMRAECGMPTDS
DALKFHGVQEQWPLYQPISIVIVFHAICLVVGLFLFLTVSHSKKKRPERERT
>Tant_ABC016
MGVNGISSDHVLELNSVFHTGQVEPGTCFQKLTGSVPTGSVLKDVSMEVHAGEVMAVLGS
KGSGKRALLEVIGRRALGVTRGQIVLNDISLTLQLFQEQCGFVPKQVTLLPGLSVRQTLM
YSAHLTIGPKVSNTMKRNRVKQVMADLALNQVSNREVSCLKPSEYRRLAVGIELVKDPVM
ILLDDPTYDLDPLNTYFVISILSNHAKKYNRIVILSMEKPRSDIFPFLDRVTYLSLGEVV
YTGSTRMLLDYFGSIGFPCPELENPLMYYLCLSTVDRRTRERFIESSTQISALVEKFKIE
GAQYRKYYLPSTDTLENKETRYKLPLTAYGQPSSWQVFSNLVSRRFCILMNCSSRALREM
FLRIFLLPLFFTLMFCFYFQLHNYQHSFLTRNGLMLNCMVAVSFLSAAITAITHAPHRNR
YYQESREGIYKGPLFILSTIFYSLPLSLVTVTAAGTIIYTGSKLREEWENWATFCAVLWT
IYVFAEQQTMSLMMIVRSSYTSFITSIYILIIYITFASGTVRSLITLPEWFYYITHALIY
RYAGAFLQENEFLDNPNLDHANYLNRTEDLACVTNIPGSCVYVNGNHYLLQKYHSSSGRI
EDSDLQYWLNFGLCFVFVGGMWILNTIIHLIPLPAFIKTKFRN
>Tant_ABC017
MSEQSTMTEGAVYFCDSPFWDWDTFWNADVPTLTDCFRHTILVFVPCVFLWIACVYNCLR
ARYDRSDNFELKAGPSPWTLLTIAKLMLTTVLILCASAEAIYLLYQENLPFRTIAKVYYL
SVSFRLFTFILVMFLQYKQKKEEAMNSYTLSIFWILFSVCNFFTSPFFNAIRVNLDDMTD
PIAFVFGVITFTMIVAEAVLSFFTDPQYSLLWDAERDEFLIEHQPLLSRLLFSWLNRIIW
YGYRNLFEADKLDPLGPKKRAAYVFQRFYNYWSKEENIAKSLLEDENETSAQQSKCCRRG
PSLLLAIMKAMWPWVLAAALMEIIYNFITLAPPIILDYLIAFIGNDEEEWHGYVYAILLF
LTACCVTLSSVHNQNFLIIASVYPRTGLQTAIYRKVLRLSSNSRRCYTIGELCNLVAVDA
QKIFELIWSMNLTWSCPMRIILIVALLWRYLGIASLAGVFVMVLIMPITTKLASVSHKLQ
KKQMEWKDSRLRQMSEILNGIKVLKLFAWEIPFLKSISRIREKEAVTLRKLAFINGSIVF
IWTSALFLIAISSFVTFVLIDEKNVLDPSTAFVSITLFNSLRVNMAAIPQLIAELVQSQV
SFKRVRNFLLSEEIEGRPVDDETAICNAVEIDDGSFCWTNGEPPFLHDVTISVPRGSLVA
VVGRVGSGKSALFSAILGEMHATEGAVRIMKGGRLAYVSQQAWIQNTTLRQNILFVKPMD
KKNYNSALSTCCLKPDIKILPGGDLTEIGEKGVNLSGGQKQRVSLARAVYQDADIYLLDD
PLSAVDSHVGAHIFKHVIGPEGVLQNKTRILATHDYSALQEVDKIYLMSEGRILESGTYQ
ELLDQRGEFARLIEEYLRKQIEEETEDESDEEKRTTDAESPSIKKLSTEDLKAQMQRLGS
RLSRTISRTISLEEKDPKKVRFIEKERMEIGRVKAGIFWIYFRYATVHLAFSFILGFAAY
KAFEIGSNVWLSKWSSDPPLPDGTQDIPLRNLRMGVYGLIGLAQSLSTLIATIILAIAST
RASIRFHISMLWSVLRSPMEFFDTTPMGRILNRFGKDINTVDVNIPSRLQNLITVTIAVI
GSFLVIITTHPIFIVIMIPLCVIYIFVQCFYMACSRQVRRLQSVTLSPVLSFFSETVQGV
STIRAYGAQYDFIDKQDKHIDTNCRVFFSNTLLNRWLGIRLQFLGNTVVFITALLCVIER
RTYSAAIVGLTLTYALNVTDNLATFVRLFTQLENQMVSVERIHEYSDLTSESSWETECIQ
FSREDWPSRGVVTFRDYKMRYRKGMDLVLRGINVEIASGEKVGLVGRTGAGKSSLALALF
RIVEPEEGTILIDGIDIAMLGLHDLRSKITVIPQDPVVFSGSLRLNLDPFGEHSDEDLWR
AIEHAHLKTFVYSLQAGLDYEVTEGGDNLSVGQRQQLCLARALLKQTKILVLDEATAAVD
LETDKLIQNTIRQEFWDCTVITIAHRLYTVLDYDRILVMENGKIAEDGKPETLLENPSSL
FYQLAKSAGLL
>Tant_ABC018
MAELVSIQKYDSPPQVGTPPQWAVRVLVPPGSKGKEGFCVWSSSPSGTYDMTALDTSTSP
KGGNFHSRRPPVNLQWNNISLTCRGKPILKGVSGSANTGELTAIMGPSGAGKSTLLNVLS
GFTRLKVSGRVNVNGAERDMRVFRKLSCYIMQDDHLLPHLTVRESIHLAARLKIPAHVSR
QDRDKAVDECMESLGLSERQNNKACQLSGGQRKRLCIAQELVSNPPLIFLDEPTSGLDSS
SCLQCIQLLKSLAQEGRTVICTIHQPSARIFEIFDKLYMLAEGQCIYRGSTRDLIPFLSE
QGLLCPQYHNPADFATEVAAGEHGDWIWKLKTAIDSRGDIEESADDSLVFDGRTEVGLQA
STLCLLEDQVDKKPSIFKENALESSYGGYATSSWNQFKVLTYRSLVCTMREPMATQLRFF
AHLIVGLLLGMLYFGIGNDASKIFNNSGFLFFSLLFLIFTAMMPTVLTFPMEKTIFAREY
INSWYSTKIYYLSKTVAEIPFQILFPIIYCSIVYWMTSQPNELVRFGLFVLSSIMISLVA
QSVGLLIGAATSVQNAVFLAPVVSIPILLFSGFFISLDTIPPYLQWLSYISYIRYSYQSV
LLGIYSLDRPELHCDKAFCPFQEPEDFLKEMDMEDGNLYVDYAALWGFFFAFRVIAYYVL
YYKMVYNR
>Tant_ABC019
MAAPISRYIKLTSKSNSLKLININSLTSSNHFRKIHSLKICSKTLTRYPRIAWSKLNLEQ
VRHFNKKYDTITKSTLFDKVKFLGKTNVRPCFHPGASNLLTAQIGTPSENVQGWAIVKKM
ITYIWPKDRPEIRRRVIFSVGLLVGAKLLNIEVPFLFKYTIDYLNSHTGLALNLETAPST
IVTVATALILGYGMARAGASLFNELRNAVFAKVAHDSIRRVARSVFLHLHNLDLSFHLSR
QTGALSKAIDRGTRGINFVLSALVFNVVPTAFEVILVSSILYYKCGGKFALVTIGCIGAY
AAFTLAVTQWRTNFRIAMNKAENEAGNKAVDSLINYETVKYFNNELYEANQYDKALAKYE
AASLKTTTSLAMLNFGQNAIFSSALTVIMVMASQGIIDGTMTVGDLVMVNGLIFQLSLPL
NFLGSVYREVRQSLIDMQTMFAILSLQTPIQKSKAPLIEISPKEAEVIFENVSFEYVKGQ
TILSDLSFKVPAGKKIALVGGSGSGKSTIVRLMYKFFEPQKGKIYIGGKDVNEMDINSLR
RAIAIVPQDAVLFHNSIFYNLHYGDFSKNENDVYDAAKMAELHDSIQKWPYNYNTQVGER
GLKLSGGEKQRVAIARAILKNSPILVFDEATSALDSITEEKILAALQRASEGRTSICIAH
RLSTVMNADEILVLDKGKVAERGTHNELISNPKSLYYTLWQKQHQTSVKFDS
>Tant_ABC020
MATQDKLTRIAIVSNDKCKPKRCKQECKKSCPVVRMGKLCIEVTPADKIALVSENLCIGC
GICVKKCPFEAVSIINLPSNLEKDTTHRYSQNSFKLHRLPTPRPGEVLGLVGTNGIGKST
ALKILAGKLKPNLGRFQDPPDWTEILAYFRGSELQNYFTKILEDDLKAIIKPQYVDQIPK
AVQGSVQQLLDKKDELKNQDSICKMLDLENVRERQVQELSGGELQRFACAIVCIQKADIF
MFDEPSSYLDVKQRLKAAEAIRYLIHPEKYIIVVEHDLSVLDYLSDFICCLYGIPGAYGV
VTMPFSVREGINIFLDGFVPTENLRFRDVSLVFKVSETAIEEEIKRMCRYEYPKMYKTLG
SFKMSVEAGTFTDSEIIVMLGENGTGKTTFIRMMAGKLQPDGGGEIPALNISYKPQKISP
KSQGSVRQLLHEKIRDAYIHPQFIADVMKPLQIDNIIDQEVRNLSGGELQRVALTLCLGK
PADVYLIDEPSAYLDSEQRLVAAKVIKRFILHAKKTGFVVEHDFIMATYLADRVIVFEGS
PSVETTANTPQNLLPGMNKFLELLNITFRRDPNNFRPRINKLNSVKDTEQKRGGNYFFLE
D
>Tant_ABC021
MIAFQVLYIVSLLPKNTKRTEHIWSQNLNSSLEEQEPLISSVLSRYYGFVEEIDSLDLGV
AEEPSNIFSKILFFWVHSLMLKGSKKNLKSVDDLYDLPVSLQTAHLSERIFSCKNIPNDF
NRKNFMQCCCKCMKMKALPLVSQLHKIFAWEFYAIGILKFISDVSSFGGPLLLNALVSFL
ETNDKKPSNKGYYYTLGLFSVTFVSALTTVHYNYLISRIGLKIKASVMMMVYKKTLCLNK
VSLSGMNTGEILNFISTDADRIVNFCNSFHQVWSLPLQVIIALVLLYQQLHYCFIIGVLF
MIIIIPINQHVAKKIGGYSTLMMKAKDKRIKIMNEIISGIRIIKMNTWEKIFSKKLEGIR
YEEVKYLKKRKYLDALCVYFWATTPVLISFLTFTVFALVGYSLTAAKVFTSIALFNILIM
PLNAIPWVLNGIVEAWISVKRVSVFLQLPDLDYEDFYSELGNDSLSKLEIINGVFSYCET
HNFSTSDERITVSSEQTRASEYFLGPIGLRLSQGDFICVVGKVGCGKSSLLSSILADLNC
VSGETKMNIAQRNFGIGYVSQEPWIQQKTVQENILFGKSLNILKYRKVLEACALIDDLAL
LPYGDRTEVGDKGVTLSGGQKARIALARAVYQDFDIYLLDDPLSAVDAHVADHIFSNCIM
GILRNKMRILCTHKTQFAEKADYLMVLSNGKVISHAPPNQALQFYHLNEGEDSDVEEKLD
RPLISDVSSLENSLSESLVQKEEKEEGTVKLHVYKAYWCSVGSVLSILVLLFCFLMQASK
TTSDWWLSFWVSSIQQSNHSSSRNYSYMIDSFETKHRERSLTFYLSIYGALAAVNSIFTL
FRAFLFAYAGIKAAVTLHNRLLKNIMKAASSFFDITPLGRIMNRFSSDIYCIDDAFPFIL
NIFLAQVFALAGCIIITCYALPWILLPISILLIFYCKLQQYYRFTSRELKRLSSISLSPI
YAHFSETLNGHSTIRAMSAVNRFLKENMERIDSNLRACLSITAASQWLNLRLQFIGVIIV
TAVAVVALLQREYSTVDPGLVGLALSYALSVTALLNGSITTFTETEKEIVSVERVMQYIE
RIKTESDDFSQQPPFAWPSHGVISFVHVSLRYRESCPYSLRGVSFETRPGEKLGVVGRTG
SGKSSLIQVLFRMVDNFEGAVLIDGVNISNLQKGKLRSSLSVIPQHPFLFSGTIRENLDP
HFLKSDSQIWKALKDCHMEEKLQSLGGLDVEVEEQGQNFSIGERQLICLARALLQRSKIL
CMDEATASIDYHTDSLIRHTVRMAFRRSTILVIAHRVETILDCDRVIVMNEGQIVEIDKP
STLLSDPKSEFYGLVYNKKE
>Tant_ABC022
MDELFKNGSKSDEVLKTFFLNSPEKRRMKSYIESMAAYFSRNNNSKKLKSLCNRFQPTTD
TIHDFTNMVCSQPPSKWTFKHLNRFHNNLTVLWVQIDRFLTEDIKNETQELYFEKRKMEF
LNSLDRILMSSMQASSLFSVQMPSFYFSMMKAFVRNLENADNSTLQGISCLTRSTEVAIK
DSTHKLLHSIPGAKFLSCGLLNKNISGFYSWISKSADLNKAFEKIANGSKNNESCGISWK
WLLSIIDDFEDLYTKLSQNISKQEMEKSNKCLTNFKQSRLISSFQKNANVFKQTAKFLST
INKPTGHWKGVKEQIFEGISQHLPAFIKISDVLPEKSSFLPPSLELDESDSEEILRRASI
NFNWLLRHGLSYTSLRKKVCDDKDDPSVSTVFLRPAQMTLATRMKFNAYICHPNVIQHLL
QQMNQTYIKYKVKEIQEKEFFSGQWLQELMSSSDVLIDVGTDIFSSMTEIQIHNIFDVLQ
LFTRTHVIQNIHKSLNQFILVLEPVFPGSSLIETLQQILDGLQAFKSLSQLTNFSFTYSV
KNVFGDAVADVLLNDLHIDAQLVSSFMESKINLNKAVLDKNSGQVSFCENSQDTSILCSL
SLNERTAVSTEHLQDLVFQRFLLSFGSLGIEGVLKEAEVDAKEAEKTLAVLSSAPAVISR
LTNHLETVTTVMHPEVKDLFKKLDQGVDWLATPEALSTGGQILCGKPLTSLSRRFMLLSP
EETENKIEEKELLRLPTDFCRHGYKEIMKMRGGAILWGFLKPLFRGKILFAPKNYAPALT
IISKVNETFNILENQVRFVKAAAEGSTGLHYLQRKNETLQSLQKLLSSKAVSKFLGSPSW
GAALSWLEAPSSSSRSLLHLVELVGNVTECISLDRFIGFDTEEELEAAAATLHDRREFIA
AIVFKDEKQIQKRWTRGQKKNKLPRNVFYKIRMDIDNVPTTEYIKYRWWRPYPYDDFFED
LRYFRGFLQLQDTIDSAIIDLQSQTLHSSPEVKKYLQQFPYPCHQRDKFGTLLKGSMPAV
MTISWVFIVAFLVRERVLDRELELDETLSVMGMKKSSAWLAWFVTGLSVLLVSVMGIVAV
LKWGGITPNSDPVVLFLFVADFAVLLIAYCQLMSTFFNRASTAALLSVLLYVLSFFPFLL
FVTWELDFLYWQKLLSCVLVSTSFCFGCLYLNRYEDQGQGVHWSNMWQSPLAEDRMNFGT
TLVAMALCSLVYFFLSWYLSRIVTGLKSRKPLAWYVLLKPPTLTQEKIQNGFEDRNSKPR
STLEVGSNSPTDVKRTIGISLSNVHALYSKKGSKEWRALSGLNLDLYEDQITALLGHNGA
GKTTTIKILTGRILPTTGKVSLYGFSVPEQITEARKLIGYAAQNNTLYDKLTVGEHLHLF
ARLKGLLGEENVKKEVDEMLDRLNLVEKEDECTETLSGGQRRRLCVGIAFVGGSKVVILD
EPTSSVDPVARRKIWDLILSYKKGRTILFTTHHLDEADILSDRVAILHKGRMLCCGSPLE
LKGRFGSGYRLNLLSCADKSEQEEQDSGRASSITEYEEPVNVDCDGVMECIQTYVPDATL
LENDDSHLVVSLPAEPLTTKPLSTFFCHLEKCLHLWGFQSCSLSSATLEEVFLTLCRLED
AKAAHNSDKCSDISPFRLKKTSETTFIQKSDDCYKNCDSTVALEINEKDRTVCKTKIIYS
THLKYNQLKSLVKKRFWHTKRNWKALMSSIVMPCIFIALAMGLAVGRPQKAPDPSIELTP
ELYSSKDHKAISFFAWNDSKTNLGNTLLEILGANTSRKEMCHQSDTNCNYHNEISISDDE
PLSRCLCESECPSVKRNLTSSHLTPDQILYNMSDINIPRYLLDSYLQFNEKRYGGWTIGR
KSPDTTG
>Tant_ABC023
MIHFPGIRTWSHPLRLSVEQLGRETLLQRLGEVGIAFVFLIGLSLVPCTFAVYIVGERES
EQKRLQMVTGALGPFLYWGAAFLWDLLIVLATSIISAAIVSAFGLPAFYQRENFRAVYTL
IFLYGWATTPLTYLFSRFFSEGSLAFMVIFTSHLFVGLVIMMSLVSLRMISVSKDVATIL
TNLQRFSLAFPQYSLVGGLTDLNENQIRTEIFDQFGQDVYVSPFSWTSLGPNFVALFVQG
IIFFLLTVLLEILPLNYWCQRLLYSRKHKQKIETNTDDLSKELLQIQNVSQVYHTKAGCR
YAVDNLTLSVPQGECFGLVGANGAGKTTLFRLLIGEIRPTNGKIIFTGLQSKVNKKHQFV
GYCPQKDALDGLLTPRQHLEIYAGLRGIQSTEVAQVVEHSLKNLELEIHADRPVQKLSGG
TKRKLCTAIATLGDPELVLLDEPTSGMDPATRRLVWKTISRATEAGKSVILTSHSIEDCD
VLCSRLGIMVNGRIACLDSPVKLKARLGTGYTLSFRVPESKEDWTSLLNFIHKENPSAHL
QVHSGKRIEIALPDENITLSSLFCQLEDCAKLFGIEDLAIDPTTLDQVFVNFVRQQCDTV
QERNMQPETKAIVPTKDMYLEMCCTKL
>Tant_ABC024
MSVNGDTYKNSANGTKHSKSDFKDEFVNGKYTNKGFVDTENLGTAVSEENGKEDEKKTEP
EIPPVGFFTLFRYSSSYDKVLITIAVIIALASGTAMPAVMIVFGKVIDKLIIYDLVNQNR
TNLTMTTEEFLDQTSYLCILNMSLGLIFLVCNYIMVSFFSLAAANQAFKIRCLFMSSVLK
QDIGWYDTNETGDFASRITGDLMKIQDGIGEKVGICTSFLSSTVLCVGCGIWYGWKFALV
ILSVTPVLTIAMAILSKIQATVSREEMAAYGKAGAVAEEVLSSIKTVFAFGGEKKEIQRY
DNCLAPARKKGIKRGLMTAIGAGLTWFCIFAGYALAFWYGVKLVVEDEGKTNPTYTGGTI
IIIFFNVMSASMFFGQSAPYFEAFALARGAAAKIYTIIDRVPLIDSSSKLGEKPESLSGF
ISLKNVHFKYPARPTVPVLCGVSLNIQPGETVALVGPSGCGKSTIIQLILRFYDTLEGMV
EIDGHNVRDLNVGWLRDNIGLVGQEPVLFSTTIAENIRYGKQDATQEEIEEAAKVANVHD
FINTLPMKYDTLVGERGTQLSGGQKQRIAIARALIKNPKILLLDEATSALDTESEAVVQA
ALDEARRGRTTIIVAHRLSTIRTADKIVVLADGNVKEIGTHDDLMNSKGIYYQLVSTQTR
IEVDDEEPDEIVEDLPDLGRRISVLSNGSIGSGEGLPAILQRQLSSTASTGDKKSGGYDR
QISAISAFERQVSNVSVEKDPYGSVLDDDKLDKKASPSQMRLIKMSAPEWPYALVGGISA
LMMGLTFPSFGIIFGEVMGVLSGDRDKISENTAFFCILFMVIAIATFVFNFLQVFMFSIA
GEKLTSRLRKLVFANIITQDMEFFDNPKNSIGSLCSRLTSDASSVQGATGARISTLLQAI
STLIASIILALLYNYKIGLLVLAFIPIVLFAAYFESRVVSRDVTSEKKGTEQASKVAIEA
IESIRTVASLHKEEAFYMQFYNSLLGPHRRSRVKSHVRGIIFGFAQGLQAFAYGLTMYYG
SYLVSEGEITYANLLKVLEGVMLGVMMIGQTVAFAPDYQKAKISAVRIFRLLDLKPKIDT
FSNEGKKLHNVKGYISFQKVHFNYPSRPKVKILRGLNLDIEPGKTVALVGSSGCGKSTCV
QLIERFYDTQHGSVFVDDENVREMNVANLRSHIGVVSQEPVLFSYSIAENIAYGDNSKPM
DMNKVIEAARQANIHNFITTLPQGYDTPVGDKGTQLSGGQKQRVAIARALLRDPKILLLD
EATSALDAESEKVVQDALDKARSGRTCLVIAHRLTTIQNADLIIVIHKGKVVEKGTHQEL
LNKKGHYYNLHNTQGGTQ
>Tant_ABC025
MNKERKMADENTQLNPVSSLLGYKSIDENNTQFGIREQHINEAYDDNEIPYVPRINESAV
SSRLDIPNIRINDQNDRSAYIESYLSPPATPYIEINVKESGLPFMDNKYENSGSLKNPPN
GNSNGLPPDKSDLKKKKDEDEPFKDTVPSVSFSSLFRYSSNIDKLLMLIACIIAIASGAA
MPTIMVLFGGILDNFVDHHRMQHNLTALSITNTSNFTNEVFLQDVANLCLYICIIGCIVF
CFNYIMVSFFSMAAANQAFKIRCMFMRAVLRQDIGWFDTNQTGDFASRLTGDLSRIQDGI
GEKVGMCISFVSTTVLCICCALFYGWKLTLVCLCIMPILSIAMGVISKIQAAVSGEELQA
YGAAGAVAEEVLSSIRTVVSFGGEEKEIERYNQCLIPASKKGVRRGLLTSIGAALIWFCI
YAGYALAFWYGVKLIVDGRDQETPEYKPSTLIIVFFNVMLGAMGIGQTAPYFEAFALARG
AAGKVFSIIERVPTIDSSSKSGKMPESFFGTISLKNVHFKYPARPDVPILRGVTLDITPG
ETVAFVGPSGCGKSTIIQLIQRFYDAEKGNIELDGHNIKDLNVGWLRDHIGLVGQEPVLF
STTIAENICLGKPGATQEEVVQAAKLANVHSFIEALPLKYNTLVGERGTQLSGGQKQRIA
IARALIKNPKILLLDEATSALDTESESIVQSALDQVLYLKDLLQNPKN
>Tant_ABC026
MLCADPSIPSNWTSPIISTKKECYVDSLSVLLNILLMLMTFVVILRYKCTKIEKKHGELV
RYHEHCSRSVLTLILVFLNLIEIGEGIMVNQFNHSSKLHIIITPVSSLMSTLSAILFYHY
VERLNRPKLLLILFMFWPVAAILKLAKLVTLYGMGLNIYHMKIEVTWAITVVYCLLTAID
ATLIIVQKYFCNKPYHEEPEYKFDVSNIQYLHPYVNLFSQATFSWLLPLLKLGYQRPLEL
ADLEGLPEDEKADHQFRRFNEVFMEEKQAAEKAGRKISLWKCYWRTFWRSLFFGGIMKIT
GDVVSLTGPLSISLILAYVTAVKEDNLPHGTPEQLYFPTSWEFIQNGFVLTVIVLIATFL
QSTLSNNFNHLAIAEGTHLRTALQCLVYKKALKTSSASGLDTGAVVNHMAVDAFNMMMLF
SMGHYLWAVPFKIVLLLILLYSKLGYSALIGAATVIFLVPVQYYICTLLSKIQSKALDVS
DERLKKTTELLQGIKLLKLYGWDQLYANFVQNVREKELQILRSDAICVAFNTFITQTSSI
IVTLVTFSLFSKLEGKPLMPADVFTGLALFNQLTVPLYIIPFVIPMVINAVVSTRRLVNF
LMLPEVDLSLPWRDDSDTPDARVEFVPDSGSVLLHVKENSFDSKGYLSGSEEGDGVFLPE
FYNYPPVEENTLVSIKKGYFSYDTAYTIPSLRDINVQIPAGKLTIIVGNIGSGKSSLLSA
ILGELNVISGSINWNSSPLVAYVPQKPWLMNATLKENILFGQPYDGRRYHQVTQACALQP
DIDLLPARDMTEIGERGLNLSGGQKQRIALARAFYSPARLIILDDPLSALDAHVGAYVFE
HGIKTLLLRRQRTVILVTHKLEFLSSATKVILMESGTIKKEGSPKEIEISLQDLNFNLRK
PKKSFGKEGTPAEGTSKERHKLVRLLSRQQLYRTVSTQDIKPRARLVSLSRQMSHDPSSP
LPCHDWGDHDDPLPPIADPDDPDTGHKLLNRMKSVESLRSRSSASSASVVRRSWKCPPSR
LNSRISTRTDDLIEEEDEEDFDDDTEDKIAHSCDQVQLPDGKLIKEEEREKGKISKQVYI
MYMKACTLPLALLVIFLIIATQAMKVGTDFWLSAWSENSMTRIKNGTLDDSNDTISDEEA
EEINYYIHIYAILSGASILLAFITNISAQLTSLKAVKVLHSRMLNNVVQCPMKFFDSTPV
GRIINRFSSDMSTIDKKLPVTLPILLRFILLCLSAIIVDMIVTPYFIIVVIPVAAIYYFL
QHFFRFTSRELQRLDCITKSPVYSHFTETVCGLSTIRAFRAESRFTEMIMACIDVNNTAF
ILVNCSNCWLGISLDYLGGIILFIATLSSVFASIYGDVSEAFVGMSMTYTLLVPIYLNWV
VRNLASTEMYMSAVERVRNYSKLPIEDGPAKDLSDLSDEWPEYGAISFQNVTMRYDSNSD
PVLKNITLTIKPGEKVGICGRTGSGKSSLIMALFRMVNITSGKIEIDGVNILNIPLEFLR
SRLSIIPQEAVIFSGTVRENLDPAKEYTDEEIWKALEAAQLKHLITALPGGLEAQVSDEG
SNMSAGQHQLFSLARALIRKAKILVMDEATSSLDPDTDLILQNVVAEQYKDSTVLSIVHR
VQSVLNFDKVIVLDGGRVAEVGNPKDLQEVKGSIFASLVKASHQHH
>Tant_ABC027
MNGNFCSDQFWDVNQTWNSQVPQFSICFEDTIFVSLPCLLYCLILFLNLCCLPKSLSENT
LPWTWLNISKICLSFILLTLSCIWCGIIVRDTYYDHDVPYSSLISSCSRVATFFLVTLTM
SKHRLCGVTTSVALSIFWLIFSFCSILLYRSAFIKYFYSGSEAASGIVFILNMLFYPIVF
LQFILSVFVDKKKFSLLEESNVMNEVSFLTNISFLWFVKYIHKSRQKLLAVEDLFFSFKS
LTTKHIYGAFEKHWKYYLLPGKHPNISLIWALVKAFWPCILGTVAMDLLFLVFILIPSLL
LDRIIDFSKNDFYSWRGYFYAVLIFLTDFVGKITLNNSVHLMSISCIQLQSALMGALFRK
NLTMSTAARKDHASGALMSLLTVDVKRIQWFTMQFSTMIAAPLRIILIIFIMWQYIGIST
LAGIGIIAILFPISYFVSRVGWKYSDKQMEVKDLRLKLMNEILNGIKILKLYAWEIPFAG
RVSDSRKDEMKWIRYSFYTYIVTSFIYYCAPFAVSVVTFATFLLTDQNNVLDPTKAFVTL
TLMEQLRYALFELPDAIADLIQFNISLKRLKSFFSCENKDDKVVGNNPEQGEAVTIKDAT
FSWATDSDCVLKNINLHVPHGKLIAIIGPVGSGKSSLLSGILGELYKKSGSADIKGSVAY
VPQVTWVLNRTLKDNILLVKHMVEDKYNKVLDLCCLRSDLEILPAGDLTEIGEKGVNLSG
GQKLRVNLAQAVYQDKDIYLLDDPLSAVDVHVRKSLFSDVIGNTGLLGNKTRILVTHDVS
VLQDVDLIVSMKDGEIDEIGSYTDLMNEKGSFASFVEEHSNVKEAEEVAAENGGLTISRL
NSKDSAASKDYEMGDQMIINTAKCLESNEEEIEYRLTDDERMEVGGVHRLVYWNYAKQMG
VHFLFGGALGYFLYAAFEAGANIWLSKWSSDVSSHNGTSNTVWRLSMYGTLGLAQVSSSL
LGSLLLVFGATRASERYHRFMLDSVMKSPMFFFDTTPVGRIINRFTTDLEVLDNQLIYRI
EGWFNCIFSAIASFVIIAMNTPIFLASLVPLGAIYYLIQKLHLNTFRQIKRLESTGRSPI
YSLFMESIQGVSSITAYGVQKDFIETFEEKVDKYFVCVFNTFVCNRWLAFCLNTLGSLII
FIATLLAIQGRHTLSPAVVGLIVTYSLTVTEALKWLVRMNSELEDKSIAVERVNEFCHLN
PEAPWDLSCEGLTNDWPQNGHISFDEYSTRYRENLDLVLKEINLSIEAAEKVGIIGRTGA
GKSSITLALFRIIEPVSGTIMIDNIDITKIGLHNLRSKLTIIPQDPVLFNGTLRMNLDPN
NEHSDDEIWESLEKSYLKTFVSNLNEALEYNVEEGGANLSAGQRQLVCLARALLKNSKIL
VLDEATASVDMDTDSLIQNTIRTAFNDRTVITIAHRINTVLDYDKIVVLENGNIVEIGNP
TNLLENQSSRFYLMNKEAGLI
>Tant_ABC028
MLPLSYGLEVIHFLEHPHQNRPTIRSQEPPKRKPEESLGCDGSRRGSSTPTHSRHKPVEL
VFKDVCVSQKDKLILKDISGMVRPGEILAIMGPSGSGKTTLLNAIGGRSPIDSGMVTFNG
EEVNKQWRRKVCYVLQQDIFFPELSLGKTLEYTARLRLPESIPYEEQMRYLDNIIDILDL
RSCRNTIIGDALNRGLSGGEKKRANVASELLTNPSIMLLDEPTSGLDSSTAHSVMKCLKI
LANQNRSLVVTLHQPSSQIFRMFDKLLLLCNGQVAYFGYANKVVEYFSTLGMEIQPHYNP
ADFIMEQVKKDAEVTDKIISAAHKQRKDNDYPKELSDEFYLSEVVIESTSPYERSSGKSV
DHLLPVSRHIWSEINRSDETCEPCSDSLMGYMSQESMDQPAQVELSVMIDPDKKLTSVYS
KVESRDDDDSGRSSWSEVATSSAFSSQMDLNEEKRWPTSFSTQVYILTLRNCCECWRRML
SPLNVLQTLILGIVTGGCWWQIARTEKTIKDVNGWIFFSSSYWMLFSLFGALVSFPPERE
VINKERASGSYRLSAYYIAKMISELPLVIALPSVFHLLSYPVLGFYSWANLFRQMGLLLL
DVLVSQSVGLFIGAACYNLQKSIVAAAIFSLSTMLFGGYYSSSIPNWLSGIRFTSMVYYA
FKNIQIVEYGYGHPVSCATINSSYESCYRTNSTGFIDYKDIVGHDEPFGLLGNTLILIMF
LIVFRILGYIVLRCRTPY
>Tant_ABC029
MPQELALYPEITTEETLMYFGRLYQMERHVIEERISFLISFLDIPDKTKEIKHLSGGQQR
RVSFAAALIHKPPLLILDEPTVGVDPLLRKSIWKHLQKLAMTDAITIIITTHYVEEARQA
NFVGLMRDGRLLAETNPEVLINQYNVLTLEDVFLKLCVKDSEAIEANSLGEVNSIEEEPV
WVKRRTYHTKYNTVTSINSKHYETALLNNATEARIDISRDDTCISSIKNAGNRMSALINK
NFVRLKRNIPFVFFQVFIPAFQVIVFCLCVGGEPYNIPMAVVNSETDFLGKSSAFLESIS
SYTVRQNNFTNLSLAIDSVKRGENWGVLHIGPEFTLSLINRYLEGIMADNATIENSTIKV
YLDMTNQQITATLYTRILEGFLKFSRSTLIQYGWSSAIASPPVKLENPIYGTLDPNFTEF
MAPGMILGITYMMAVGLTAMSVIIEKKEGLLDRSWIAGVRSWEVIFSILFTLFLVMLVQV
ALVLFFTFQAFSIPYRGPLIWVIVAVLLVGLEGMSYGLFISSIVNDENIAMMIAMGSFYP
NLLLSGIIWPVEAMPYYLTKLSYCLPLTLMANTMRSILSRGWTITDNGIWDGYLMALAWI
FPVILISSIFFRFKN
>Tant_ABC030
MSGTPSSDVRMLHHPDASVRESSIFLSELLDLHIELLIVTKGAIKKDKMGFWNQLYLLLW
KNFTLHKRQKVRLVVEVVWPLSLFLILMWVRSKGLKFAAHQCYFDEKAMPSAGIIPFLQN
SICTFNNTCYPTAINEDARDSLIGFNSSLLINFFEELEETFGNHLTKDVKKSIDRSLKDF
ESINHFIKKLTDPEVPIYGNLDVGSLLKSKSGFRRSLRQKNIKLSRQAYDVLTSSNISFA
GIQKIFDRGRQGLGDYLCESKGLDHLIETSPSKQDVLFDELCAFNYAKMRKFSLEAAKHL
NYVELLNQLSDVNLNNTGKSLHINEWQHIMSASGSILGDLKNLNSLLNIISNFNSTWQKI
VDVFDSDDENRTSHLIQLFTCGRNMSSLFDQDRQGPARHFEELRQQMKNEREVFVKNDDF
KYVYDNTTTVKCNNLFRTLEQNQLTRMLWSQMKPFVRGKIIYSPNSKAAEKLMARVNLTF
SPLVDAVELSTQWLDHWSIHVTDVLANSSEHLEVLDELLKPENFPFQEILAELLTNTTIS
ENSNETVIDLLHTISEITRTLLYNSTNFLERVNVVVTEVRDYLQCFEMNRFVAFENEETV
ELKGMELIKDNKLWAGVVFTNLDNKDQLPHYIQYKIRMAASKVDSTKRVEDRFHTPGPRR
RPGIDLKYITYGFAYLQDMIEHAIIREQTGRSSDTGVYLQQFPYPCYIFDQFIMALSRTF
PLFMVLSWVYSSSMIIKSIVYEKEHRLKEVMKVMGLNNGVLWLAWFIKSILSMTASCFLL
MIVLVYGNVMENSDPGVIFVFLLCYCVSTIMLSFLFSTIFSRANLAAAAGGMLFFLIYIP
YPFLVMWEDRMSFFKKAAASLSSNVAFGFGCSYISHYEEEGVGAQWSNIATSPIPGDSYS
MLQVMFMMLFDGVIYGILTWYIEAVFPGQYGVPKPWYFFLTKSYWCGSSEGSSRFIDIEA
TFDQGRRQDFEDEPQDLKLGVSIHHLTKVYSNKKLAVDDLSLNFYEGQITSFLGHNGAGK
TTTISILTGMFPPTSGTAKIYGYDIRSDMDSIRRSLGTCPQHNVLFDELTVLEHLWFYAR
LKGADDKDVLEEANEMIKDMNLKPKTNELSKNLSGGMQRKLSIGIAFVGGSQTVILDEPT
AGVDPYARRSIWELLLKYKAGRTVILTTHHMDEADLLGDRIAVIANGKLRCCGSSLFLKT
RFGNGYYLTLVKSCDYSSLISHDQRNSRGSSSTMKDNSTKGSSEITDEGVADMSTMDSKS
DLSENNVLSENGANSASNSPWGGLCLISQVTRFIHTYVADARLVEDVGSEVSYLIPFSSQ
RSGELQRLFKALDMSLDELHISSYGISDTTLEEVFLKVTGAAGTVADTESNHTHSPEDDI
VDDGDKDKNRWFSLRNTLMRLKLHSIARFFGKDVSGKNMHTNSVEESAVRESLTGGTGRD
NIQHVDLPPFPELSDKRISGAKLIQRQMVAFHLRRLHHSRRNIKGLFCEIVLPAGFICLA
LVLALFIPPLVEEPPLELQPWIYGPPNNIFFSNEDPQSTLAQKYVDSLLSPEGMGTRCVK
GHPLEGLSCEPLNYNRSFLMDNGEEDLSYLEPCPCTIGTQICPANALGAPPPHVAISNVD
TVYNMTGRNISDWLIKTRKMFYKQRYGGFTFGLKNPLSSLNFTFIHYMVKRFAGRILPKD
QLLQIHNKVIDLEDKLRSIEVFDNVKVWFNNKGWASSVAYMNAVNNLILRSHLPPGANSS
YYGISVINHPMNFTQDQLKDEVLERKGLGLMHAVCLIFAMSFVSASFVMFLIEDKVSGSK
HLQFVSGVKPVTYWIGTYTWDLLNYMIPFCLCILIFYVFGEDAYVSIDNIVGFVLLLFLY
GWASIPLMYPTTYLFKVPSSAFVALACLNVFIGIVTTLSTYILELFTDQELQDIAGILKQ
VYLIFPHYCLGRGLMDLFTNQLAYETLAKFGISMFRNPLSWDFLGKNLLYLALQGIIYFS
ITLLIEYKFFIRKRNYPILPSVSEVEDDDVAMERSKVLGGHCDSAVLRTENLTKVYKPGQ
YPAVNQLCIAVKPGECFGLLGMNGAGKTTTFKMLTGNTPITSGNAFIAGHSIKTDIDDAR
QSIGYCPQFDALDSHLTGYEHLEFYARLRGIPEKHVRKVAVWGIRKLGLLPHGHRCAGTY
SGGNKRKLSTAIALVGNPSVVFLDEPTTGMDPKARRFLWNCIIDIVKEGRSVILTSHSME
ECEALCTRLAIMVNGQFRCLGSIQHLKNKYGNGYTLTLRVANAPSAMEEVRRFIESTFGN
SASLQEQHLNQMEYQLAPSLSLALVFQELEQARDRLSIEDYSVSQTTLDQVFISFAKMQA
DVTEGVPTQSIAHQIVRNKRGKRMKGGSENGAAVPGDIELLVRHSYVSGTNQSPAHML
>Tant_ABC031
MPSDAKKRRDAKKKEAAKSRNQKKPVQNTEINGDANCNNAAENITNGHVTSAEDELVRKL
DRDMKLKAEARACTGVLAVHPRSKDIKIENFSINFHGVEILTDTKLELNCGRRYGLIGLN
GSGKSTLLAALGGREVPIQSHIDIYHLSREMEASEKPALQAVMDVDVERTRLEKLSEELV
QYDDEESQEQLMDIYERLDEIGAEKAQAKAAYILHGLGFSKEMQQKMCKDFSGGWRMRIA
LARALYVRPHLLLLDEPTNHLDLEACVWLEDELKTYKRILVVISHSQDFLNGVCTNILHI
DKKSLNYYGGNYDTFVRTRMELLENQMKRYNWEQSQIAHMKDYIARFGHGSAKLARQAQS
KEKTMAKMVAGGLTEKVSTEKIVQFYFLDCGTIPPPVIMVQNVSFRYKDDGPWIYKNLEF
GIDLDSRIALVGPNGAGKSTLLKLLCGELAPSDGLVRTNSHLKFGRYHQHLTDLLDLDLT
ALEYMMTSFPEVKEKEEMRKIIGRFGLTGRQQVCPIRQLSDGQRCRVVFAWLAWQSPHLL
LLDEPTNHLDMETIDALAEAINEFSGGMVLVSHDFRLISQVAQEIWICEKQTVTKWPGTI
QSYKEHLRKRILKSLENPM
>Tant_ABC032
MLYLTVQSIKCAKLFSQPILQGTLFSSRFSHHYFVRHFNRSQKCNFMISKKLIKEAKVIY
RKYEATVFKKLIRNLKCYGSSFSLCLFLPLKSSIVLCDNQSSHSRLVGVNSLEKLHQEAK
FDWRKFYAIVKSEIWYILLAVASALVVAILNIQIPIALGDMVNVVSSFLSDNNYEKDAAT
FFNEMRGPAIHLVYMYLTQSLFTFAYISILSVSGERVARNMRKTLFASVIEQDIAFFDAH
KTGEISSRLTNDVQEFKSCYKLCISQGLRSITQTAGCMVSLYLISPKMTGLMVCVVPVIV
LGGTFIGRTLRKMSKYAQSQIAQASAVADEAIGNVKTVRSFAMEDPEKKLYNDQIELVQK
INSKLGIGIGLFQGLANLALNGIVLGVLCVGGSLMCTSEMTPGSMMSFLVATQTIQKSLA
HLSLLFGQFVRGLAAGARIFQYINLTPEIPLKGGRILKDWELNGEVKFNNVTFSYPSRPD
QDVLKDFSLSLPPRKMVALCGLSGGGKSTVATLLERFYDIENGSITIDGHDIKSLDPSWL
RGNVIGYIDQEPVLFATSVMENIRYGRPDASDAEVIEAAKLANAHEFICHFTDGYNTILG
ERGATVSGGQKQRIAIARALLKDPKILILDEATSALDVESEKTVQEALDYAVRGRTVLVI
AHRLSTIQNADVIAVVTGGVIAEIGNHATLTKKRGLYWNLIKQQHVTEDEIIFERKSG
>Tant_ABC033
MDPNLLFSQFKALILRNALIKKRNSYQLCLVLLLPIVTMCFLIMQSSQPEFNIQAKGIIE
YNLPFTYSGWSEGSQKKSIQLCVAPRSIKDKMVDSIQSSLSVHLRKFVKVLIFENENFLD
AELAAKYVDNSTECDIGIVFKGPGSYVLRISGNGCLSRNDCSIPSHGLFSSSQLAVDTTY
FQEWLSLTNLTLPTTKVRGLVDAQEAAMLALLRYLKLLLIFIIQPVACVVTENVIHEKTN
KIKESMQLMGMKPVAYWAAWLFSEMVLLIAILFPVSLTIIYTNLFAFKAICLHFLLWFGF
GSTAVILAMTLTRFCGKASIANFILTFYLLLAYVSEAFIKIPLIPTNVGFTATDYLLMMI
SPFAYAKGFDRILKQHDYSGAIPAILLVFADFILYASIDFLLEYLFPYGFIEPWKKMKHS
EALKKSNSKKEMKDECETRFIENELCPPATAYIKIEKVKKAYSSFSKPFTVLDELSLSVF
KGEIMCLLGPNGAGKSTFLKIISRAMPPDSGKITTETTIKLGICPQENILYDELNAEEHL
LLFGRLKGIPNSELKSKDDSIIYTERERKKKNLLRYVNNSSFRNYIRSMLRKIDQDASIS
VFALDVIDSIILDLFTDLAAEARQLMIASQKRTLSAWDVQAAVLERLRGELAKHAVCEGQ
RAVEHLLSCFDLTASQSTMSKVLSGGQKRKLCIAIAMIGEPEVLLLDEPSSGMSPHSRKQ
LWSMLQEYTKSERSVLFTTHYMDEAELLSDRVALLYNGKLHCYGTVPSIKRHFGGGHVIK
INLSSEASMYDKSEIVNILKKRLTTEAKVICTSDGEIIVKLPSFDAEHCIELFKEMRKHY
EEMSPDCFTITVSALEEIFTQIVGKSEEESSERQKTEFSEKNPDEDTEKKSDTPSLLNES
ESINYQYSYFRSFAILLRYRTILLIRSIYSVFPLVIPILLLSMNSFFMTFIEQRITQISP
TSYRHEVIHVVNSSGKPLTLFEKALSELNLNFVLKEPGDILHDESYVKVDISSYEFVSDK
FDVNWSWDISLRRLYALPILQNLISNILWVTWSGNSNKELKIAIQPIVKVDLNPPFHSTK
TFLTVSLIGFCIIFVSVIVGMEVVKEKEPTDPEIENGYAWNVFVFVLLPLTCALHMFLII
NLEKWKGLIKGIKIEGIEESSWNEQYNPRSSVVLKSAKKVYGKSRLPPFLKRKVNKEKTA
IQNLDLEFNEGEIFAVMGSNGAGKSTLMKLLSENEALTSGEIIIRDKFRESISYCSEENI
IWPDLSVKEHLQLFAVLNGIPIVTVNEVINRIISDLDLTNHTRKKARHLSGGLQRKLCIA
LTLLGNSKLVLLDEPTTGLDPISKRNLWKRLHCEFPPMIDRTLVLSTHSSNEAEVNCSRI
GLFISGHLRCIGTSQELKKQFSKGFQLTLSLKMPRDDTFDRHVTCEIPEIIEKCQRGNVL
QYYIPKDAFDSYIWLLTAVQRVQQIDGVENCFITECPLDQIILDLLEESANANTDDTDCA
V
>Tant_ABC034
MDQICSTEFWNWNLTWSTTTPIFTSCFIKIGLIWAPIAFFWIFAPAEIYYMVWKKGTKVP
WSNLNISKLVVVFLLMILSLVEIIYQMVKFTKADVRPVEYYTPFLIFVTMAAVAMMLIIQ
RRKGKITSGVLFLFSFFFCLGTAGGYYTALQKTFNENFIYDKEYETFQFSMIVLYFALSF
ILFILNCFADMRLKPSQIPKKQSPEERASFLSLLTFWWFNPMAVLGYRKPLTGEDMWELR
DDNKSESLQAQFDKYWLPVAKKINSHQNKVKVSYSRRYSEMPADDCTKVTISPDDYEKDI
SKLSIFKPILKTFGLQLFGTGLLKLGASVITFVNPIILDELIAFVGSNDPYWKGFIFAAG
MFLAALIESFLSGQYEYRIYVIAMRIRSCIISVVYKKALVLSNSARKNFTVGEVVNLMSV
DTQRMMDYVQMVNLLWSAPLQIVIAIYLLWQQLGIATLGGLFVMILMIPLNGVISVFIRN
FQVRLMKDKDQRTKLMNEIMNGIKVLKLYAWENSFIKEVMKFRGMEVASLRAQAYLNGAV
TFVFSSAPFLVSLASFATYVLIDSANVLDANKAFVSLSLFNILRVPTALLPMIITYTAMF
VVSLKRINKYLQGEEIDPDIVNHDPSEKDPVVVENATFSWTKEDAPALSNLNFRAPEGKL
VAVVGQVGAGKSSLLSALLGDMVKWCGKVNVKGSVAYVPQQAWIQNATLRKNVLFTKSFD
DKKYKTVLEACALAQDLEILPGGDMTEIGEKGINLSGGQKQRVSLARAVYSDADIYYLDD
PLSAVDAHVGKHIFEHVIGPEGLLQKKTRILVTHRISVLPDVDTIVVLVNGQVSEMGSYR
ELLAKKGAFADFLIQYLQENATENTEQILPDELNLIQEIAATVGAPPEITRQLSKISDGE
SDSDSVMKMKRGMSLTSPESGEGPRRRTKSQMDTPDKMGNLRRDSVKNSTENLKRRSSKT
PVAGTNLTEKESMAVGSVKSSVYFDYIKSYGYWNSFWTVICFTLSNGFSVGSSLWLSVWS
NDSLNPDSASDTHLRDVRLGVYSGLGGGEIVFTLITSLLMNLACLRAARILHDGMLEHIM
RAPMSFFDTTPLGRILNRFSKDIDTADITIRFNIRMLFIQGFRALGAVIVISLETPFFLI
ACLPLIILYYFLQKFYIPTSRQLKRLESTTRSPVYSHFSETVTGASSIRAYEASNIFMTH
SNNLVDINHESYYPSLGASRWLSIRLEFLGYSIVFLAALFAVFLRDTLSPGIAGLSVSYA
LQVTGILNMLVRATADVETNIVAVERCLEYTKTPVEAEWYNKKTKPDDAWPQEGQIKFDN
YSTRYREGLELVLKEITCVIKPCERVGIVGRTGAGKSSLTLALFRIIEAAKGKISIDGVH
IAKLGLHDLRNKLTIIPQDPVLFTGTLRSNLDPFGSYSDQALWQSLEQSHLKSFVSSLEK
SLEHEVSEGGENLSVGQRQLVCLARALLRKTKVLILDEATAAVDVETDELIQSTIRTQFD
DCTVLTIAHRLNTIMDYDKVIVLSKGEIVEMDKPENLLKREDSIFYSMAKDAGLI
>Tant_ABC035
MDSTSERMSLSEANTPVTPEMYGFGIFTLRRMGQIFKIIFSKKICVLFLLLICLMALLEQ
YLVYNVGVIPSGFYKVLGDKNFKEFWFQVIKAMLLILAICFVLSCKNYILNVFYVTSRET
LTDRLHILYFTQNKFYILNTMKYDFTDNPDQRITQDVDKFTKQLSKVIGPFVVAPFTISY
YTYNCYQTTGWIGPVAVFAVFLISVIINKILIKPIMALVIKQEKCEGFFRFKHMHVRTNA
ESIAFQDANIAEMVRSEYKLLDLIKTQQILYLRQFALDVAVNIFSYTGSVVSYLILAYPI
FTGKYDNLTPSELSALISVNAFVAIYLISCFSSLINISSNISEIGGLTHRICEILDSLKG
NDAAMKEELIRNSKMRLKTRSSGDTSDPVIELQNVTFSAPRDTTILISNISLQLRFGVNL
LISGKSSSGKTSLLRVIKGLWPIEDGKIHRRLPFQPSMIFFLPQHPLLTDGSLIEQIVYP
LELPKDLKPKEEYIDSILQYIKYAELEHILLKAGLFDKVDWNWYDVLSPGESQRLSFVRL
FCHKPRMAFLDEATSALDMDLEEKLYKKCKELEITVISVGHRSSLVPFHNQFLHLDGQGG
WMLSNEPHSS
>Tant_ABC036
MIIAILIASFSGMLWPIVCILSGQYLNHFVHHSRINMTEKLSSNFKIFSSEDFMSQPATL
SISFVILAVIICISFYIIISFFSLSAANQVHKIKCLFMASILKQDIGWFDIRETGDFANR
LTSDLNKIEDGIGEKVGFCISFLSSAIFCLACALYYGWKLTLVMLSITPIMALAMALLSR
AQAALSYEESKTYGAAGAVVEEALSSIRTVMAFGGELKEIKRYEKYLTPARRKGMKRGFL
TSLGIGLSWFSVYFGYAVAFWYGVRLIIEDKDKINPTYTAGTLLIVFSNVLNASMFIGQI
APFFEVFALAKGAAGIIFSIIDKKPVIDSSSQLGAKPNGINGKITLTNVHFNYPVRFDVK
VLKGISLVVNPGETVALVGPSGCGKSTIIQLILRFYDTNEGSIEIDNNCVKDLNIGWLRS
NIGFVGQEPVLFSTTIAENIRFGKDDATDEEIKRAAKFVNIHEFICNLPKKYNTLVGDRG
TQLSGGQKQRIALARAIVKNPKILLLDEATSALDTESEAIVKLALDEARKGRTTIVVAHR
LSTIKNADRIFVLSDGIIKEMGNHNELMESKGLYHHLVLSQMYEMENFLDDDVDGGWSAL
SRRVSVLTSSSFTSWGSSQDTSGLFFKELGGVKPSVSWMRLLKISLPDWPYLVVGSIAAL
MMGLHTPLYGVIFGSILGVLSEDIDKLMDLNIFYCIIFAIMSITSFTMSFLQTFMFSVAS
EKLTSRLRKEIFSKIITQDITWFDHPVNSIGSLCARLISDASDLQGASGYRISTLVQTVS
TIIACTFLACYFNYKLGLLVFAFVPLILMSAYFGKRLTVGDILSDKSSLEVASKVAVEAI
ENIRTVVSLNQIEGFYIRYTDALILPYRNARKKSHVKGFTYAFSQSIQVFAYAATFYYGS
VLIDEGELTYSDMYKSIEGVIVSIIVLGHLFAFAPDFQKAMIAAANIFGILDMKSRNNVF
SSDGLNLKNVNGSISFQNVYFNYPMRPKVKVLRDLSLDIKPGKTVALVGSSGCGKSTCIQ
LIERFYDADAGSVLLDGIHIEKINVRNLRSHIGLVSQEPVLFSCSIAENIAYGNNFEPVD
MNEVINAARKANIHNFIVSLPQGYATTVGTKGTQLSGGQKQRIAIARALLRDPKILLLDE
ATSALDAENEHIVQEALDNARHGRTCIIIAHRLTTIQTADSIAVIHKGRVVEQGIHQDLL
KMKGYYYKLYTNQYSKKSSTDA
>Tant_ABC037
MGVTSEERNLIQHAPNSTKEYGSISKKDSEHYRKRTRHKSSKNLEKEKSKLSIWQLFRYS
KKFDVFLMLLGSFFAIVNGAGWPILAIVFGSMTNTFLMQSTNQAPSSYDNASIFMSQDLN
QLSVTTGNITANNFEEYMTTFSLYYVFIGIAVFIASIIQILSWLMACERQVYILRQEFFY
QVLRHEISWFDKHQSGELTTRLNDDLERIREGIGDKFSMIIQYGSTFLAGFVVGFVKGWQ
LTLVIMSMTPLLTLSSAFMGKMVSTSSSREQKKYAVAGGIAEEVLGNIRTVTMFNGQERE
VKRYKSALIQGMDIALRKYVYVAFAFGFTFLILYGSYALAFWYGSELVFANKMTPGDVFS
VFFAVMIGSFSLGNAMPQLTAVATAKGSAKTIFDIINKVPKIDPYSKDGIQPKDFSANIA
FHNVNFSYPTRKTVEVLKHFSLQIREGQRVALCGPSGSGKSTIVNLIQRFYDPVKGYVTL
GDYDLKTLNVHWLRSKIGIVSQEPVLFSGSIAKNIEYGYENVTFPDVVAAAKMANAHDFI
IKLPQGYDTLVGERGAQLSGGQKQRIAIARALVRDPKILLLDEATSALDSESEAVVQEAL
DKAQEGRTTIVVAHRLSTIKTADVICAMENGEIKEQGSHEELMAKKSLYYQLVTNQVFVD
EGVNCSSEEARRSDDDVIRNLKRKRSSIKTAIHINHRQISNLEVDLKEENVEVPSGFRIL
KESKKEWKEIVIGSLASVVTGVVMPTYAVFYSEIFNTFTLTGTAMKNSAFFWSMMFLVLA
GVTCLGHIFRTIGYAFAGERLTMRLRNQSFTNIIRQDISWFDDYRHSTGKISSRLATDIP
LVKSAAGVRIGTVISAAVTLAASIAIAFIFGWKLALALILVVPILLVAGAVQMKTLKGNQ
KRDAELMSDASEVACEAIENIKTVQGLTLEERFYERYVSNLFKPFMENKKNAKVYALAYA
FSQAIMFFTYAAAFRLGAYLVARNEMETVDVYRVFFAMAFSAVSVGQWTSYLPDYAKAKL
SAGLVFHLINIVPNIDSSSKGGIRPDVKGKIDFIDVHFRYPSRKNVLVLQGINLTIHPGQ
TMALVGSSGCGKSTLIALLERFYDPESGQILLDGFDIKTMNLKHLRNLMALVSQEPVLFN
CSIKENIVYGIEEKVSDSDIEKAAITANIHDFIMHLPEKYETVVGERGTQLSGGQKQRIA
IARALVRQPKILLLDEATSALDTESEKAVQDALDQARQGRTCIIIAHRLSTVQGADCIAV
IENGKIVEKGTHQELINKKGIYYKLIKRQYT
>Tant_ABC038
MTNTYSKFVQKISDKTTIPPEKVSLCMVTCVSLLYATRVGFPMLAKTIKSLKNRATEAQQ
QISSTSPQKNVENSVIKENELIDLGACKEKARDNKKQENSIYDLKNFPAFNKVFLQQLAK
LIKVMIPGVWSIEAGLLVLHTFSLVMRTFLSIYVAKLEGCVVKFIVRKDIRMFTVQLTKW
LLIALPATFLNSLIRFLESQLALAFRTRLVRYAYSLYFKNQTFYRVSNLDGRLENADHCL
TEDITSFAQSIAHLYSHITKPLLDLIIINFTLFKMASSMGSYGMSGQLFAAAVVSVTAHI
LRKVTPKFGKLVSEQEKCKGYLRFVHSRLITNAEEVAFYGGHKVELSLLQRSYKALAWQM
NQIYNKKLWYVMLEQFLMKYCWSAAGMIIISLPIMTGYTRTDANDSYTDDGVSTRTQYMT
TAKNILIAGGDATERLMSSYKEITELAGYTARVSKMLTVFEDVSDGKYQRTLTASSSKSF
KKATELKGLNFKDGMPEIAGQVIEKNGIIKLEGVPIITPNCDIVVQSLSFTMTTEMHLLI
TGPNGCGKSSLFRIVRGLWPVYFGLLERPPENQMFYIPQRPYMSVGTLREQVIYPHTVED
MQAHNITDQHLLQVLGIVHLQHIVVREGGWNAKRDWKDVLSGGEKQRMGIARLFYHKPEF
ALLDECTSAVSIDVESQIYQAAKDCGISLLTITHRPSLWKFHTHLLQFDGEGGWSLEPLD
STTRLSLRDEKEKLEASLTGVPQMERRLRELCKILGEDSAVMMDSSSELPSLPKDGSSDN
NDSYDSPVMIENLSD
>Tant_ABC039
MDFEKTKEYPNPWTTANFFSRLFFWWLNPLFVKGRKGNLKLPDIYDCPYVDSSEKVGERM
QKEWERELKKLKEGKTPSLVKATVRTFGLSYCLNGIYTLIEECFIHVLQPIFLGYLIEHF
SRMKTLTETRLYIYTAAVCLLAAMFVFTHHKYFFGAQRIGMRLRIACCTLVYRKSLKLSQ
SALSRTTVGQMVNLLSNDVNRFDQSVVYLPYLIAGPIQTAIIIAVLWMHIGYASLAGVSV
LLLYIPFQGMMGKLFSKLRLKTAALTDERIRLMNEIIGGMRVIKMYGWEFPFANLVDSIR
KKEVSKIRRTSILRGINLAVFFISSKLILLVAFVVFVLGVKGDLTPEKVFVCMSLFNNLR
LAMTLFFPYAIAQGAESIISLKRIQKFLLLEEQQETSHLDVSNLRPKLSQCGIWMQKVVA
SWNKDGESTLRNVTLTVKPGELLAVVGPVGCGKTSLLMSILGELPIVSGEVKVRGKVAYA
SQEPWVFGGSVRQNVIFGSNFDENRYKTVLNVCALDKDIELFPYGDQTAVGERGVSLSGG
QKARVNLARAMYFDADIFLLDDPLSAVDASVSKHLFEKCINGYLKDKVRILATHQIQFLK
GASQILVLKEGRCLALGSFDQLTQSGVDLGSMMEDYEQERRQRLCSMNSTASNMSLNEEL
TDGTTAIPMYESTLSLASSVSTAYDDIEGEKINQKAPKGTEEVKTSGAVTLKVYIEYIKS
GAGLFLRIVLLFSYISTQVLFNGSDFWLTAWTNEEQKKYNIKDCWSNATKTSLNESGLYN
NTHGLSDREFFFTNYGNVTEDCFRLTNNYLIDEDDATRIVNTPFNLSVYAILVLIVFILS
LLRTTTFFQMCMKASRTLHNKMFRCVLRSPVSFFDSNPVGRVLNRFAKDVGVIDETMPMA
ALDAVIVSNILNRSSRDLGLIDDVIPPTASDCLEIFCTLFGIICVVAIVEPLLLLPTFII
SLAFIFLRRFYLPTARDVKRYEGITRSPVFSHLSTSLYGLTTIRAFKVQHPFELSFDHYQ
DKHTATWFMFISVTRWFGIVLDWLCVIYISCVTITMVVLSEDPSYASKAGLAIASALQLS
GSFQWGVRQSAEVESQMTSVERVIEYSNLAPEADLDSEKDKKPPKDWPKKGYIIYQNVSL
KYAPDEPPVLKNLNFEIYPEEKIGIVGRTGAGKSSMIATLFRMTEPEGEVKIDGICTKDI
GLHDLRRKISIIPQDPVLFTGPIRRNLDPFSEHKDDELWQALEEAYLKESIEEMPGGLDS
EVSEGGSNFSVGQRQLICLARAILRRNRVLVLDEATANVDPNTDSLIQKTIRDRFAHCTV
LTIAHRLHTIMDSDRVLVLDAGEVKEFDTPFTLLQNRNSLFSHMVQMTGPGMAQQLREVA
RNAYFKNSETKKEGSISGDDVIEMNGSARHVANGSVLNIPVGQVSDVYENTEMTYL
>Tant_ABC040
MPEGPVVHYRKESSGFGGTSLSQGVPENGLRPLELVFRGIKMSCKQKGILHDVFGMAKPG
EMLAVMGPSGSGKTTLLNALSGRAKVDSGVITLNGELLNKELRRRICYVLQQDIFMPNLT
LRQTLKFCALLRLPSSMSTKAKMEYVDHLADVLDLRHCLDTRMGDTLKRGLSGGEKKRAN
IACELLTNPSLLLIDEPTTGLDSSSAYSLMMMLKQYAAEESKTVVVTVHQPSSQIFHMFD
RILLLCKGQVAYFGKEKNIIDFFTNIGLPIEPHYNPADFIMEQLKKGCEIQEKIISAAQE
LRCTADYPSELKDNSVTDLVSSSFESQYRAIECPHCQMTMWQRMHARHHENDPSTEEKLL
WSVAKEPMISPPVELRVMVDESHKITTVCSKKGDSVEDEDSGRSSWWSDTGHSSIYDSHE
DHLYGPKWPASFWTQLRVLSQRNFIEGRRRMLSKLNWAQTFGLGIVSGLMWFQIERKEET
IFDIKGWMFFSSTYWMLFALFEALVSFPPEREVINKERASGAYRLSAYYCAKMLGELPLM
ITLPTVFHIISYPLLGFTASYTFLALWGFLLLSTIVAQSVGLFVGAACHDLQMSVTISSL
YSLSTMLFGGYYASTIPPWLSWLRYLSMVHYTFQAMQIVEFEGGSPVTCAAENTLYVACR
QENASFVPPSDIINKGGEPLPLWANTLVLFLFLLVFRLLGYLSLRFFRTAK
>Tant_ABC041
MPTDDCTKVTVSPDEYEKDISKLSIFTPIVKTFGLELFGIGLLKLGASVITFVNPIILDE
LIAFVGSNDPYWKGFIFAAGMFFAALIESFLSGQYEYRIYVIATRIRSCIISVVYKKALV
LSNSARKNFTVGEVVNLMSVDTQRMMDYVQMVNLLWSAPLQIIIAIYLLWQQLGIATLGG
LFVMILMIPINGFITYFIRSSQVLLMKDKDRRTKLMNEILNGIKVLKLYAWENSFIKVVM
NYRSNEVASLRSQAYLMGAVTFAFSSAPFLVSLASFATYVLIDSDNVLDANKAFVSLSLF
NILKIPTAFLPIIITYTAMFLVSLKRINKYLQGEEIDPDIINHDPSEKDAVVVENATFSW
TKEDSPALTDLNFRAPEGKLVAVVGQVGSGKSSLLSALLGDMVKWCGKVNVKGSVAYVPQ
QAWIQNATLRKNVLFTKSYDENNYKTMLEACALAQDLEILPGGDMTEIGEKGINLSGGQK
QRVSLARAVYSNADIYYLDDPLSAVDAHVGKHIFEHVIGPDGLLKKKTRILVTHRISVLP
DVDTIVVLVNGQISEMGSYQELLAKKGAFADFLIQYLQENVSESAEQILPDELNLIQEIA
ATVGAPPEITRQLSKISDGGSDSDSAVKLKRGMSLTSPESGEGLRRRTKSQMDTPDKVSG
NLRRDSIRKSTENLKRQPSKSPVSGTNLTEKESMAVGSVKSSVYLDYIKSYGYWNFFYIV
VGFTFLNAFSVGSSLWLSVWSNDSLNPDSASDTHLRDLRLGVYGALGGGEVIFTFLTSIM
TNLACLRAAKILHDGMLEHIMRAPMSFFDTTPLGRILNRFSKDIDTADVTIRFNVRMLFI
QGFRALGAIIIISMETPFFLLTCLPLIVLYYFLQKFYIPTSRQLKRLESTTRSPVYSHFS
ETVTGASSIRAYEACNIFMSHSNQLVDINHESYYPSLGASRWLSIRLEFLGYTIVFLAAL
FAVFLRDTLSPGIAGLSVSYALQVTGILNMLVRATADVETNIVAVERCLEYSKTPVEAEW
YNKKSKPDEAWPQKGEIKFDNYSTRYREGLELVLKNITCVIKPCERVGIVGRTGAGKSSL
TLAMFRIIEAARGKITIDGVHIAKLGLHDLRNKLTIIPQDPVLFTGSLRSNLDPFGSYSD
QALWQSLEQSHLKSFVTSLEKGLEHEVSEGGENLSVGQRQLVCLARALLRKTKVLILDEA
TAAVDVETDELIQSTIRTKFDDCTVLTIAHRLNTIMDYDKVIVLSKGEIVEMDKPENLLK
REDSIFYSMAKDAGLV
>Tant_ABC042
MAKVRQILLLTWKNFKLQSRHPWVTLIELGVPAFFSLCLVLVRSAISSDLVSNPVIYEPF
NVDTLPKNLTPSDGIWEIIYAPDTDFAVEIMNAAASKLSVIANSFDDEESMIKYLSNTTG
QVLSGVVFDETIMNGLDNSTKIMYKIRPKQAEGGNTAFKNTLKKWQTQYTFPLFPALGPR
NPDSAWGGSPGYMSQGFLSVQHAVAKSFMEFLANKSLQALNINLEMRRYPYPPYLDDKFI
LSLQTFFPMIICFSFIYPAVNIIKNIVLEKEKKLKEAMKMMGLSRWLHWTAWFFKYFLFL
VISCCIITVLLCVKFKNNLSVINASDPSVILVWLIVYTASIICFCFFISTLFSKANSATS
FAGIIFFLTFTPYFFIMPRYNDMTRVTKLLCCLVPNIGIAMGSIILTFSEASGTGLRWDN
IGHPATPDDTLSLSMTFTMFVVDGIICLILTWYIEAVFPGEYGVPEHWYFPFTKSYWCGH
HHDLSDMVEFFNSDDSQSEYFEKDPLDLLPGIQVQGLTKVYGKSNKPAVNNLNLNMYRSH
ITVLLGHNGAGKTSTISMLTGLITPTSGSASVNGFDIREEMDSVHSNLGICPQHDVLFDE
LTIQEHLYFFCKLKGYISDLVPSEIDRIIATLNLEEKRHTITAALSGGWKRRLSVGVALV
GGSRIVILDEPTSGMDPFNRRSLWNVLQAEKEDRTILLTTHFMEEADILGDRIAIMADGE
IQCCGSPLFLKKKYGAGYHLVMVKKHNCDVSAVTDLIVHYVPTAEMSSNIGTELKYILPH
DSSHLFPALFSEIEKKKNELKISGYGASITTMEEVFIKVGHKTSQELSESELPVKDLVVA
RESATPADSGIHVTATDSDSGTEVDLHSVEYHVADRNKGFKLFLQHLHALLEKRILHSYR
NWALTLSQLILPPFFLIITLVMLKTLPKPEDAPPLLLSIDSFHGSAVPYDVNANFKQTVK
LGEIFASQFTGINQPHLIDSYKENLTTYLLNVASQDIGKYNLHNMVAAQFDAEKNKTFIT
SLFNNQAYHSPAIALQDVHNAILKYLTNSSFAFEVSNHPLPRSLSDKGKQQQTDMTEAYQ
IAQDIMFGMSFLVASFAIFIIKERASGSKHLQRVSGGNLFSYWLASFLWDFLNYLIPCCL
VLIVFLCFGTEGFSSPVEQGRVFLIFVIHGLAILPFVYCCTFLFMSPSTAYVRICLFNIL
VGIATLLTVTILEIPDLDVKSVADVLDYIFSIFIPNYDLGRAMANLYQNQQFNKFCTIEN
IDLVCDFEIPPYFSYVKPCCKGKCDPVCIPWQENYFSLESPGIGKQLIFFAIQAIAFTCL
LVLCEKNFIRYLKYKIKGHKITPSTIPTVSEVIEVEAVEDDDVRTERLQIQNTPKGILAV
TNRLIIKDVTKKYGSFVAVDRLSFGVRKGECFGLLGLNGAGKTSTFKMITGDTSISSGEI
YVDSYDIKQQSRKAQNQIGYCPQFDGLIDQLTGRETLTLFSRLRGIPENQIAEQVNSISE
LLLFQIHIDKLVKEYSGGNKRKLSTAIALLGNSSLIFLDEPTTGMDPVSRRCLWNTLLQV
IETGRSVVLTTHSMEECEALCSRLVIMVNGKLCCLGSPQHLKSKFGEGFTLVIKIGQHAL
NDVNPLKNTAHSIDGSSGHFGPSFLTSSNTLKQDMDDVRAFVERTFKSATLKSAHENLLL
YHIPRSQLSWSEIFRLMEEAKALFNIEDYSVGETTLEQVFVNFAMGQR
>Tant_ABC043
MPKKKSKQTKKEVENEISKQVSSDFSKDVDLDNEEFEEKLSLENDHMVEDGDQSKKDKKQ
KKKDKNPKKKAPETNKKEVSNGEAEDSSEENFNEDDENLNEDEDNSSRTLNNEKSKESDK
PKLSHKDKKKLKKQMEYQKQIESLGSKIGDDQFTVSQAEKSAAQQSQFENAVDIKAENFS
ISARGKELFVNASLHITAGRRYGLVGPNGHGKTTLLKHIANRSLSIPPTIDVLLCEQEVV
ADDTPAVDVVLQADVKCSELLAEAKTLEEEIGKGSLKKQERLNEVYEELMIIGADSAQAR
ARRILSGLGFTMEMQNRATKNFSGGWRMRVSLARALFMEPTLLLLDEPTNHLDLNAVIWL
DNYLQCWKKTLLVVSHDQSFLDNVCTDIIHLDSMKLFYYRGNYSQFKKMYVQKRKELVKE
YEKQERRLKEMKASGKSTKVAEKAQKEALTRKQQKNQPKKHDDENGPTELIKRPKEYLVK
FHFPNPTPLNPPILGLHNVNFAYSGQPPLFKNLDFGIDMQSRVAIVGPNGVGKTTFLRLL
TGELSPTQGEQRQNHRIRIGKFDQHSGEQLNLDESPVEYLQRLFNLNYQDARKQLGSYGL
VSHAHTIKNRDLSGGQKSRVALAELALRAPDVLILDEPTNNLDIESIDALAEAISAFEGG
VVIVTHDERLIRETNCQLWIIEHQNIDEIDGDFDDYRKELLESLGETVNNPSIAATQAMK
QSE
>Tant_ABC044
MIETTGLRQFSILLYKGMLLRKRHYIVTFFEVVIPILIACIPCILQSETAYPSHDEHDIR
PRKPEWVNYTTFPPFDPYYTQASQYSDLQFVYAPGGPITDQFMKEAIEMFKANTGYTGNI
TSKSTRNEKELTSYCLYQQRDDSMSIMIGTIFQDFENKLPASLNYKIRYSNGFFTPNFFT
QLKYRVNGPKYGTAYTDTFFLGWQTAVEETFIQRKMEEHKKTDFSYKVWMQRFPYPEHKD
TRSGFSMINIVPWVIGYGYLIFIINIVRRVIEEKANGSKELLKMMGMTDFTYWASTFINY
FSIALVTLLIITIVYKAPLKYGTVFLKNSDFILVFLLLSLFMASLILFCMLFSIFFNRTI
FAIIALMVVYVMSLTFLMIKLFMLESDLNYLPLSVGNKLGICLLPPGALNTLFFFASFYE
ASGEGLQWYNLTELSLVPDLNVLMIMGAMTFSCLLFIFGIWYFDNVWPWQPGVPKPFYFL
FLPSYWIGTRPKSDNQIKLFNKSDNNVDFFEEEPSGTTPGVIIQGLSKEFRSGVTTKMAV
NDVSLNIYQGQITALLGHNGAGKTTTINILTGLYTPTSGTASINGLDILTDTVRARRGLG
VCPQHNVLYDTLTVEEHLKIYAAMKGIEWKNLNAEVTQTLNIVKLAEKRTELIKNLSGGM
KRKLSLGIAIVGGSKVLFLDEPTSGMDVEARRSVWDALLEIRHSRTIILTTHYMEEADIL
GDRIAIMAEGEIQCCGSPMFLKQKFGTGYHLHVVKDSHFNLENLFSLLKRFIPDVKIGNE
LEKEISFSLSSNTGSEFGAMFEELENRKQKLGVTSFGVTITTMEDVFLNVANLSDMKYKL
RSETENGNGVHITMEDVYGGSPGLRPHPRFSLQFFALVMKRIHYSKRHWSILIAQLAIPF
LLTCMCLYFLGDTANKNRITYDPLKLDISSVYGNTDGFVYSKNPKLSQITESLKNVLESN
KVSVETVDNPTHYVLEYGKKDISKFLKNIMVGGAVDVHGGNILNLTAWYNGEPYHTTPMS
LLLMHNAILKYITNTGSITLINEPLPQLLQLFTSDIMSIMSRVMSIVFMPLALGFLSASF
IMVPIHERTSKSKLLQLMTGVPAAIYWIATFVWDYLVWIVASILLIIPFAIFSHYAFFGI
HSNAIGTALLLMLLYGWASIPFSYLIAFVFKKGGTGFSAVVAFCTLVGVGAGSTLQSISF
AMSGTPTIDKINKVVWSLRIFPVFSFAQGISNLFGLAFSNAFCESMPPEDLEFNCNSPIM
NEYNPLYKCCKNKCEIKNDCLAQRNLITWDVDGCGRDIFFLFIDGWIYFSLLILLETTFM
AAFSRLAKAYILRVRKSVVGQIMEENIIEDSDVLAEEERIRNLIATHPGTGGEALVSTEL
TKVYRNFYAVNHLTFGIHPEECFGLLGVNGAGKTTTFRMLTGDTFPTDGNAILSSSSIRT
NLKKFQSNLGYCPQFDALIDRLTGREMLTLFARLRGLTGFELDERVDKLIKMTDLSAHAD
KQTQFYSGGNKRKLSVALSLIGSPPLILLDEPTAGVDPVSRRKIWNILSQARNNTGAAVI
LTTHSMEESEALCNRLAIMVNGRFRCLGSIQQLKSKYGQGYTVIIKMKREHQDSQEAMNT
IKAHVQSNLTGANLKDDHQGMLQYHIVNPSTTLSRLFKFMTNMKNQFDLEDYLISDTSLE
QIFLTFARAQRITR
>Tant_ABC045
MCRCTGLLQFVALLHKGLLLRKRHYVKTFFEIAIPIALVCVPILLKSYAEVSSKCRITKS
KWCNYTNYQPFDPFSKEWIDYDLKLVYAPQTPITDQFMKDTEMYLRNAGHSGKIVLKGTS
NEIELLNYCLHQQQPDYAELIIVGTIFKNFENKLPASLDYKIRYGGEFFGLNFYTYMKYR
MNGPKRDAAYLTTFFQVWQTTLEETFIQRKKLEFNKTDLSHKVWMQRFPYPEHKDIPNCV
ISTDIITMLFGLGYLLFLINIIRSTIEEKMNGSKELLKMMGMTNSSYWASCFFHSFITAL
VPLLIIIIAYKHEAILKYSDCVLVFLLLALYMASAILFVLAISIFFNCVVFGVFSFLIVY
ILSSMYLTAEIFLRNSDIAYVPSSLWYKLGILLLPPGALSTLTFFISVYEISEEGLQWNN
LTEFSVAPDLSILMIIGALIFSCLLFIVGILYFDAVWPWQPGVTKPMYLFSLPSFCRTRP
SLDQEQSPLLPQSSNEDLFEESYKNDKAIVVMQNLHKKFGHKLAVNNVSLDIYEKQITVF
LGRNGAGKTAIMNLLTGLSMPTSGTASINSFDILTSTSKARRGLGVCPQHSVLFKSLTVE
EHLKLYATMKGVQWRNIDIKVTEVLSILKLSEKRNELIKNLSAGMKRKLSLGIAIVGGPE
VLFLEEPTLGMDVESKQTIWDELLKMKGTCTILLTSHDYEEANILGDRIVIMAKGEVKCS
GSPVFLKQKFGTRKHLHIRKSTTFNKENVKGVLRSFFPEVEIGKEYEEGITFSLPLRPDS
EFVDMLADLGNQEQSLGVISYELIESATLKDVLFSVGDPENESAVKHEESTGSYITTENE
SGNSSNTRHQCKLHHQFLALVRKHIHYSKRCWSFEIARLTITFLLTCLCLYLATDAETNY
PNVNGSLRLDISSIYGNTDGFIYNKDPQLSQIEESLRNVLESNKVSVRVVDNPTHYILDY
SKKDMSKFFKNLMVGGAINQDMNGTLNLTAWYNGEPYHAAPLSVLLMRTALLRYITGNSG
SITMTHELLPKYVRIFTNEPMKIVPRFIAIVFISLALGFMSATYVLVPLRERTSKAKLLQ
LTTELPAVIYWIAAFIWDYLVWIVASILLIMPFAIFSYYAFFGIHSNAIGSALVLILAYG
WASITFSYVTSFLFERGSAAFSAVLICHIFVGIGFTSVMKIIEVSWYDVPGIEQIKKVKW
LLRIFPIYSFAQGISNVFGLAFNNAFCERLPQNQLALHCNISVTQHYKLSSQCCKNICES
QNNCLIPKDIITWDVTGIGHELSSLLINGCINFSILLLLETGLLSAFFQVANSCVMSLRK
SMNCLIIEENIIQDSDVLVEEERVRSLTATHLGTGGEALVVSGLTKVYRNFYAVNRLTFG
IHSEECFGLLGVNGGGKSTIFRMLSGDIFPTDGNANIASFSLRRNFKKFCSRVGYCHNAL
VDHLTGREMLILLARLRGLTGSHLHEQVNSLIQATDLTAYADNQIQLYSGGNKKKLSVAL
SVIGSPPLILLDEPTAGLDPVSRQKIWNLLCQVRSKRSAVILTTHSMEEIEALCNRLAFM
VNDHFCCLGSIQDLKSKHGQSYSVTIKMRRDQVNQETMDTIKSYLQNNLAVADSKEYQDI
IRCYVVGVTLHDLKCCMSEMKNLHSDSLLDILITDSSLEQKHLQTSRAETPTSSRAETPT
SSRAETPTASRAETPTASRAETPTASRAETPTASRAETPTASRAETSTVLDAQYVCHKEC
>Tant_ABC046
MFETAPGLRQFVILLYKGLLLRKRHYIVTFTEIVLPVLVACIPVIIMSEVSSPKDDDYRP
GKRSWIDYKTYEPFNPFQTPSRYRDIQFVFVPDSPVAYQFMNDSIETFRVNADHRSKLTS
KGMKTEKELESYSLYQQRDDSDSVVIGTILKGFENDWPTSLDYKIRHGPTSYSSFFYTNL
KYRVNGPSYMNAYTDTYFLSWQASVEETFIKRKMDESGSTNFTYKVWMQRFPYPEHKSNS
MSFSIVTLVPWVVGYGYLFFIINIVRRVIEEKANGSKELLKMMGMTDFTYWASTFMNYFI
SALITIFIITVIFKIPFKNGTVFMKNSEFFLTFIVLLLFMTSLILFCMLFSIFFRRPVFA
IIALLVVYVLSLTFIMIVYFMKDTDLNYSSLSVGSKLGICLLPTGSFLTLFYLIGFNEAT
GEGLKWNNLTEFDQIPDLNILMVLGTMVFSCFLYIFAIWYFDAVWPWQPGVPKPFYFLFM
PSYWCPSRLKDGSDVNLYNKNENSTEFFEEEPNSTTPGVIIQNLCKEFRSGLTSKVAVNN
VSLNIYRGQITALLGHNGAGKTTTINILTGLFTPTSGTASINGLDILADTFNARRGLGVC
PQHNVLFDTLTVEEHLKIYAAMKGVQWGNLNAEITQVLNILKLSEKRNELIKNLSGGMKR
KLSLGIAIVGGSKVLFLDEPTSGMDVEARRSVWDALLEIRHTRTIILTTHYMEEADILGD
RIAIMAEGEIQCCGSPMFLKQKFGTGYHLHVVKNSDFDLQGLRSLLQKYIPEASVRNELE
KEISFSLTSDTGGAFGDLFEELESKKQKLGVISFGITVTTMEDVFLNVANISDIKYKLRP
ETEQTNGVSITMENVYGGTPGTRPQPKFYNQFFGLLMKRIHYSKRHWSILIAQIVFPFLL
TCLCLYILADSGNKYRMTYDPLQLDISSVYGGTDGFYYNTKSEISELTGTFKNVLESNKI
SLKNVPDPTLYILDYGKKNLASYLKNLLAGGALDLYANKTLNLTAWYNGEPYHATPMSLL
LMHTAVLRHITNTGTISLTNEPLPRLLFFVSNASMRMTAELLAITFLPLALSFLSASFVL
LPLHERASKAKLLQLMTGIPSVMYWIAMFIWDYLIHIVVSILLIIPFAIFVHYAFFGMHS
NAIGTALLMLFLYGWASIPFSYLVSLMFKKGGAGFSIIVGFCAILGVGLGSILKSVGYGL
SEAKAEQIQKAVWVFRIFPTFSFAQGMSNLFGIAFYNAYCESVPYEDLQFNCYSSTMDQH
NPLFKCCKNVCGDNCLKPENIFTWDKSACGRDLFFLFIDGCIYFSILLLLETRFMGAFFR
AAKSRVMSLRKSMIGQIMEENINQDSDVLAEEERVRNLTATHLGTGGEALVVSGLTKVYR
NFYAVNRLTFGIHPEECFGLLGVNGAGKTTTFRMLTGDTFPTEGNAMTSISSIRTDMDKF
QSQLGYCPQFDALIDRLTGREMLSLFARLRGLTGFELDERVNKMIRMTDLVPHADKQTQF
YSGGSKRKLSVALSLIGAPPLILLDEPTAGVDPVSRRKIWNILSQARSNTGAAVILTTHS
MEESEALCSRLAIMVNGRLQCLGSIQQLKSKYGQGYTIIIKMKKEHQDNQEAVNAIKTHV
QSNLPGANLKDEHQGMVQYHVVDPSISLSRLFKFMSSMKNQFELEDYLISDTSLEQIFLT
FARAQRIMR
>Tant_ABC047
MGICLQLKLLLWKNFTLKKRKPIVLIFELFIPLVLFFILLGIRKKQPAYPVNASRFQTYP
LPSAGVIAVMQAFCDNGVRDDDGFINFPNSPITEFLSKLNNISQKNNFFQPDFAPNEMDE
IPLIYKSIIEDPVAVHDSFIKAADMQVGDLIYNRTEFIDVLTTNFSLPSGELETFLNSSL
IPEKLYVLIFGKLPEEDLEFQYRMPSADATNSINEEEPDLNVIANTFTFNVLEHPSLQHL
YDLLAYLEKHKSKFKVVWSVVEKMFDPRLGDTFTNEDNNAIAEELKNIILSPSGLRELMC
QENGLPSVFKYENEMIANKTLQLQNALCHMNETAMDNLSNELKKYLDVQKLRETLHLDDW
NITLAQQRLKKLADDLIKFNEFEVALRQLSEIASSLPQDACLSLNDTTASNETSSEGTDG
TNEQPKKAARSNPQYGLLRIWLGMQNTICGKQGNFPTSLPDDEEVDLDKLGMSKYQQEQI
GILVHVLYSNPKVLYAPNNTDADEIIIKANETFELLATVSEYAQKMLNISDELRIFLAEN
TTDHSLSVLKQIHENFQKYPLFLQLFHSLPLEEFAGNTVIINKEVFLQQLDSIDNAACSW
ISLMSGLSLNMFQGFRTEEDLLDYFKHQAYFDNVTVLASVIFNMTEDGSMPNHMTYKIRQ
NASFTTTTNLVRSRFWFPGPRNWGYGYYQFGFVWIQDVLERAMISIYAGRDVTEPGSFIH
QFPYPCYIQDQFLFMIEHVMPLCLAISWVYSVAMLVQNIVYEKEQRLKEVMKTMGLNSAV
HWLAWFITSFLQMSITAACLTVILKYGLVLTYSNPLLIFLMLEIFVVANIAFSFLVSVVY
SKAKLAAACAGIIYFLTYVPYMYIAVREEAAHDHIPVWLKSLASLLSTTAFGLGAKYFAF
YEEVGVGVQWSNIAISPVEDDEYSLLSVAIMMLIDAILYSVLVWYIENVHPGSYGLPKPW
YFPFTKTYWFGSMRSDSDCACFGNCWRFIKKHKKWGLSVIEDDQAHAMTSRSTDSKYFEP
DPSGLPLGVCIENLVKEYKSGNKVAVNKLSLNLYENQITSFLGHNGAGKTTTMSILTGLF
PPSSGYATIYSHDIRTEMDFIRQSMGMCPQHNVLFEELTVEEHLWFYASLKGTEGSNLAE
EMDKMIQDLNLPLKRHSKVSVLSGGMKRKLSVAIAFVGGSRVVILDEPTAGVDPYSRRAI
WDLILKYKSGRTILLSTHHMDEADVLGDRIAIISNGQLRCCGTPLFLKNNLGDGYHLYIV
KKEAETNLEKENIQNTVTSFITKHVSSAYLASESKRELHYILPISELRKGSFEKLFSALE
SSMPSLGIASYGIKNTTLEEVFLKVAEKGLKEDNSTVSDSSLKQTNSSGFYDSVSPDLEE
NSPINKLHEKSLTELSNSDQESGSIANSSTSNRKKSSDDRKADYYQLPPNHVTKDQDGLS
EDVMKTNLGLEGCGSYKVEGKMLLFQQFTTILLKRFYCTKRNWKGIFSQILLPAFFVSIA
MSVALTAPKVEDLPPLVLSTSQYYNYTQPQGNVIPYSRNRLDIDNVEDRWSQDADSEKVF
ATLYMPSGVGATCVLKSPFNNSFDEKMNFSARNYDLLSAFFEPSCESVFVPGLPLDNFVP
PPPTNSPQMANVNNYTQIRTTESPSKYYPTCHCSDDKTGYVCNDHYTDPPSFKVVTSDIL
LDISGQNEHEYFLYTTGLYRLRRYGAFSFGLIRDYVPQNFGKNAPPLFRKIAVRNIAKVW
YNNKGYHSMPTYVNSMNNAILRANIPKSKGYPSAYGITVINHPMTDTSYLLSKDQILQGT
DVLIAIFIIVAMSFVPASFVLFLVYERYTKAKHLQFVSGVDAVIYWVANYFWDMCSYVVP
ATCCVLILLIFDIPAYTSHKNFPAVVSLFLIYGWSITPVMYPVSFLFKEPSTAYIFLIVI
NLFVGITCVVTSFLLEVFSYDAYLGEVHKMLKTTFLLFPNYCLGRGLMDIAFNEYQNFFL
FKTGQYDKMKSPFAWDLVTRNLVAMAFSGLVFFFITLLCEFNFLRKPKNLQVPIYSVEDE
DEDVSLERKRVLTGQANADVLHLIDLTKIYNSKNRRKKLIAVNKLCLGVPEGECLGLLGV
NGAGKSTTFKMLTGDTSVTAGDAFLNGFSIRKDLHKVQQFIGYCPQFDALYDELTAREHL
ILYSRFRGIPIKEEEKVIEWALKKLDLVNYADRVTGTYSGGNKRKLSTAIALLGAPRVIF
LDEPTTGMDPYTRRFLWNLIIELVQSGHSVVLTSHSMEECEALCTRLAIMVNGHFKCLGS
IQHLKNRFGEGYYITVRTEMGEHETIKRWFRKTFTDAKLKEQHYNLLQFELKSGCISLAY
VFSKMESALQELPIEEYSVCQNTLDNVFINFVKQQSDGIRDPSLSPAFSPILSDLEEVLD
DSPEIASSLTRSQACGITCSGVEPIVYCWGQGTAI
>Tant_ABC048
MNDTARKLNFIPLGYDTESKMVEIYGNSNSNVIAGIVFDNHLAEQLETSKIIEFKIRPET
IPGYFLNIDALFPKVPVLGPLNKNSIWGTDYMTLGFLPLQHAVSMSLMSNLFPNSSKNID
DLYTVYMQRFPEPPYVQKDFRFKPKFIFIIFICLGYLLPIANLTKNVVHEKEKRLKEVFK
IMGVANWMDLTAWYLSEMAAMSCILIGFFLTIIPFMHLLRTTHKLSTFALIILCLFPNTI
LGYSLRTIMQLEEMALPIPGTEISFLIKIVHTFSVYWTGHKSPQTEVIESFGLHELKPEF
FEKEPYGIRPFVEFKYLTKIFKKINRPTLKKLFLKAYRNQITVLLGHDGTGKSTVISMLL
GQYHPTSGKVFIKGCNLSIESEARKIPRFLGFCPDYDVYFDHLNVEENLYFFCKMKGFES
EGIQSQIDHILGMLDLELKRKTRAGVLSASWKRKLSVGIALIGESEIVVMDDPTDRMDPY
SRRIVWKALKTEKAFRTIFISTSHVEEAEAIGDRIGILDGGELQSFGSVSFVKKIYGAGY
HLIIEKDESCRVTDVTRLIKYHVPGARVYHSNNTLKYILPHDESPMFQFLFSELEEKKEA
LKITNFVLSQITMKNLFDKVSLKASSSYAFSNFKTEMFVDETFNNTGVDEDNQNLLCVKE
RNAALSLYIQQAVAVLKKQFKFSIRHPLLFLTQLLILFFGSIVSNALFEKGIVYDTPLQL
NLSLYNVSGTPIEIQYSVNLSNKRSRDLSDVFASLFNHRNKPFLVDLREETLNGHLLELA
EQDPFDYFKDYFMAIDFSSDSNSRIITAYYNNKAYHSPALSLLYVHNTILKYITKDCGLH
SLKVINHPFPEKYPKMAMIGRTKSLLPAFLVAQDVMFCISIVMAGFIVPLVIEKSSCFKQ
LQLISGLNRIFYWILSFLYDIWVYMLACILFLIVLAITGLYGGSYQTQLACITILLLIYG
IAGLLFIYCCSFFVQSPSTGYIFIFLYHVSGFFFLISILLMKEKSKNTYEHLDIFFSLLL
PCFAFIRGLLNLYKNWMNNQLCNNDRVQLSCQQMYYTSKYFEQNCCKEKCGIDCYEWESN
FFSWQEPGIGKQITFLLVQIFIFITVIILLEYRIFQFIKLDFLHFWRVKQKTSNEQMAES
SSEPIPSSNQYLEVKELSKYFGSKCAIGNLTFNVSRGESFGLIGIAESGKTTVVDIITRE
LSASQGKVYIDGKDVAKLPIKVRLFVLLFSIVFSL
