# Supplementary material for: A chromosome‐level genome of the spider Trichonephila antipodiana reveals the genetic basis of its polyphagy and evidence of an ancient whole-genome duplication event
Source: Gigascience. 2021 Mar 19;10(3):giab016. doi: 10.1093/gigascience/giab016 (PMC7976613; doi:10.1093/gigascience/giab016)
Supplement: giab016_Supplemental_Files [file giab016_supplemental_files.zip › CCE.Tan.fa]

>Tant_CCE001
MVWIHGGFLQFGSGHQKGLSPDGHLAHVLNVIFVSFNYRLHVLGYLALDTLFYNLLEDSR
GNYGTWDQLVVMEWVRDNILYFGGDPKKVTVFGPDGGAASILTMMTSSYFRNTFRSAWLL
GPAMVFNRSFTDLSHHNRDHFVDKSGCSVDDQCLRKMTPKEVTGAYIWNDDASFRIRDQN
DLPIQGILPEQLVVVDGK
>Tant_CCE002
MRRKMSRLYEADRDILPLSPLEAVLHRNIKDIPIVIGSAAQAVDFWPGPEDLPSWSWNQY
RKYVTTSLDSFDPRISQLTMQLYNTSETYDEDPTPELLYTTMVTDIRQTCPVNDFTDMLS
SVTNSPVFRYVITSRPSAPIRVYSYPGIYSSHLWDAIAFFNQIHYYIDSPTAEDLQFQET
IQRTIMEFVKSAGSHITPGEWLKYPNSVALISSNITLVDSYHKTKCKFWSANGLTDYAWV
S
>Tant_CCE003
MMRVQFFLSFLFYGLQCALSCKDNPYFKDAGPLVKTNVGSVVGKYVKVFDTDVAAFLGIP
YAKPPLGEKRFSKPEPVDPWDGILLADEKPSPCMQYSSRNFSFIPTTKPSEDCLYLNIWT
PMKCCCGSQDKLPVLVWIYGGGFSFGSTDIDLYDGRILASYGEVIVVSMNYRVGIFGFLD
VGTKDTQANAGLFDQSLALKWVKENIHHFGGDPNSITIFGESAGAISVSLHMISPISKNL
FNRVIIQSGSSYNPHMIDSPSVAQFKVNTLAQMIDCANDTHNIATNPSAVVRCLKKKDAM
VLAKTENTITSKTVTFSMPSFGNDFLPKSPLESFESGEITPVDVLIGNMKDEGTLFLYYM
MSEVFPIDQAPVVNLSQAHSIMAAFFRMVPESMVDKIFNFYFREISEEDNEKIIKAFSDA
LGDYVFNCPMMFLAEKIKNVYFYEMTHRSQRDILPEWMGVPHFYDVPFVFGTPIVDTKHF
TPEDGRFSGDLIQKWTSFARTGCPLSNKQLWPKFSFTNPSVFELNSRSSQVKSFSHIQAC
EFWRPFIMES
>Tant_CCE004
MEIPLSLNILLFVVLCWVPFTVPHPEDNRFNKQNRYYSDYDGRRDYPYSNTEFDHAIDDD
RCVKPYEIREIVKNTKYGNYKGREISLCDSPGVHLRERPGQPTAYRPHNSVRVFLGIPYA
EPPTRRNDVSYQLKPPKVREEFRNRDTFSYSKSCPQNEKYIRKGRGINTTDEDCLYLNIF
SPGPVQLEKPVQDKYPVMFYIHGGNFDHGGGALFPGHMLASSQRVVVVTFNYRLGYLGFL
ATGDTNSPGNYGILDQIAALDWVKKNIDVFDGDPNKITVFGSGAGAACASLLAISPLSKH
MIKRVIAQNGSPTADWAAISEPKFMINTSQILGDELGCDNRDFSRLVDCVGKRSNNEIKI
LKMKPRIGWLPWGPVLDNFTRPLAEQVLPLAPVDLLERGVLFHDGFAFMTGVSRDAGASI
FWEDYVTGKDLEVTEEIFDKKIWEFMKMYNYTINAQGIFDAIHFMYSPPVDPTNKTLLRE
AYIRLLTDRYYVSPIDKTLQLMLKNRVPTYAYVLNYTLQGYSLPLKDVVSTDVDYLLLSG
APFMNPKLYPSYLNLHQARWTEEDRNMSQFMMEAWANFAKDGNPTPYRLFNTILWKPINE
KNYTYLNLNATNTTSTMITDYRERESRFWNFFLPFFIDREPPTLAPTLEPGVAELRVVTS
ALWGSVALGALIITITLVFCILYCRIRSYGSKKPDDLDSSKEIIVNYSASMQEDTPV
>Tant_CCE005
MKVLFVIFYLCVSASGQHDEDRDYPVVSTKSGRVRGKILKLTNGKEVAAFLGVFFAEPPV
GNLRFKAPIPKAPWEGIYNATSFGPLCAQSKNRSHWDIVMEASGKKILRRLGLWDYMQGE
DCLNLNIYIPVEALPVRRQISKPLSVMFFIHGGSYKTNGGRFYPGEWLASAGQVIVITVN
YRLGVLGFLSTEDASARGNYGLLDQILALKWVKDNIAAFGGNSSDVTIFGNSAGGACVGL
HLISPLSRGLFSKAIAQSGSPIGEWAVQRRPRMYVERLARKLKCPDVNDSEVILECLRKI
DPEQIIDKSEDAKTLEDSLMLQFAPVADGEFLLKHPTTMLQQEGSLSPVPVMVGVTRDEL
EDCLLLAYQDKDPSSIPFTKDLLRKYLLHLVRKDFMSGIAADVLLHAVYTEYVYRHGTTS
HHKKRRQQQQKMSNGTVPYHENPSSVLPDIRTLGKIISDIDLKAPSVKLVNLLTLHPSVS
VYMYEFDYASSDDVIANKYVGAKNSWVALNVNVETCIQDLKSLTKETNQKVLLAACKHLF
PKEKEKKSNTLGSYHESELYYIFGFPHMNLSNALRLPQDKEVSNIMIQLWSDFAKHGNPT
PERKDEDNMVKNFTWRPYTEEEDCFATLGLQPFVARSYESERMTFWNHFVPLFTEYPILI
SSNHTKAEKLGPLGECSLTYVGLISFIGWLSSIVCLGLLLHLCSCKMYKNFGVFGKIPIP
V
>Tant_CCE006
MFHIVGEPAHLFLDLSVLDIDRIDEARMEFSIQTYLREVWNDKRLNLSCLMTENSDSDTT
VPKEIVNRLWTPDLVFDNARSGVLFGLSVPNSYIALLRSGYIFRSSRYNLVVGCYMNFML
YPIDVQECFLKISLLQTPEHILLMHWASDDIRFRSYFKGVSFTHDIHALKYELLPPRAYT
TRETWITANFTYLYANFTFVRKISGSLLNVYIPSTLVVFLSWTSFWIDVSAVPARITLGV
TSLLTLVTQMIQARNNLPAISYMTAMDLWLFACLLQVFGSILAFTFTYRIFARTYKNTDK
GLKDDTLSRKKKSKEEKEFGKLSKELLISSKIFYPRNNSLDKPTDSKKNFLSNTVNLFII
LLISILNLNDAIRVETSLGKIKGSVSRIGDVDTYDEVRVHQFLGVPFAKPPTGNLRFKKP
EPVEAWSGTLECTELKPACTQFTPSPFPWYTDDQENISEDCLYLNIYAPLNASAENKRAV
LFWIYGGGFFIGSNRQTIYDGIALAGMGDIIVVTVNYRLGSLGFWFSNTDDAPGNVGIWD
MLTALKWVNEHIESFGGDKSRITIAGESAGAISVGLLSVSPLARGLYVRQIMESGSPAYT
LGDNNNGTLERSIQVASRVGCINESVTLIQNPEQVTECMRGIDALTLIKEEGKLNPGSSR
SFLPRFGDELIPKNPRLAVRDGDFQNNDNLIGNNKNEGSFQLTTGNPDLFGFFGKKDTNI
SKAIAAELLNKIFRTFPNTDAVVNHYLPDNDDYIPRMQVADASGDFTLICPTVFFAEKFA
EMNNSVYFYLFDHRPRNSPWEEWMGVVHFEEVQYVFGVPIQIPSRYRKIDRSITRRMIQH
WSNFVKNGKPKDYWPLYSKDNPTFLYYNTAENQEEGMGPHKDNCDFFRPYFDM
>Tant_CCE007
MLFCAPCNLSARLHFKVVLGIYFITSLAVNCTIVHTKFGPVVGHEYKSHPIIIYIFKNIP
YAKQPIGDLRFKLPRESDFWGNETDLNYHEPIYCPQVSSSYVSDSRAGVIGQEDCLFLDV
YVRKVEVQEPLPVLIYFHPGRFSFGSKEEYGGDFLLKYNEMILVVPNYRLGILGFLSNKD
SVFPGNFGLWDQRMAMKWVKENIMLFGGDPQRITIAGHDAGGASVGFHILSPLSHSYFTA
AMSSSGTALDPWARSHVPENAAIVADHLQCPTNSSDNMINCLKMSKINDILDVQMKLNKV
MFRPTIDQEAEYPFLPFAPQILYAKGYQKNVSYIAGVTQEEALAEVSNKFAKAVETQHLD
KIIQHLLDPYLQEVPTFPLIIKAAKYHYLRGVPVPTFESIIPEMVEMMSDFLYNSPLQIS
LRLHSMKTPNTFMYVLNYKDEDSDLNHILSLEDRNKYLDEFHIGDASYVFNMTFFNGSKL
HHSHSNHIKKMLCKIWGNFIKLREPSVSNWKKYNEKEKYYAEISTTIKTKTNYRKNDMEL
WTLLIPDLRKTLNVSIEDLEQELLDEDIHFLSWGAAGLAVLLGVLCIALVGVVIVTRRKF
TQVSIIPVTSRKEEIQYSSIA
>Tant_CCE008
MSNIQCVFVSIAFLLTITVLRIHCQVLRNRYSDIYKEGNRGRQYPHDYFDRYPPNDRYHS
WDSSSVLTGFYSIYSDSRCLNNRAQQINDDSSVSVSLRLGKVIGTYVYLCDGPGVNEHDR
PDAKPNQPPKIYKNLTIFFGIPYALPPTPEDDRRFRPPQVQPSFSSKRAVRYQSSCPQLS
MYKGPKTGITDTDENCLYLNVFSPSVKSNEKYAVMVYIHGGNWDHGSANIFPAHMLAASQ
EVVVVTFNYRLGPLGFYATGENSSAGNFGLLDQALAIEWVYDNIEAFNGDNEKITLFGPG
VGAASAGIHAFSHRLGKKIRRVIAQSGSAVADWAIIRSNYTVVQQSKKYASLCDCNFQSS
YRTVTCLRGAPLNFFESTYFKPKVGWYPWTPVVDVCTREANRRILPDIPENMIKFHYENS
HDDFAYLTGVTKDEAISMLWQDLDLKRNNYRITKEKLERKIQEFSSIFNYTLDIPALTKA
IQFMYMPKEKDYENETLLRESYVNMLSDSYFKAPNDKMVKLLLQRNIRTYMYVLNNSLEG
LHFVRGNLRSLWKDLVPHDTEYYLITGAPFMDPKLYPSDLNLNEARWTEADRNLSMFFMT
AWANFAKFGNPSPAKLFDNILWEPVDLKHMQYLSINSTNFSSVMMSSYHQKESQFWNSFL
PTMLKQDFFPSTYCQPVYQEWEDQKHIYEASLWGVLAAILLSLIFCILCSCLYCRAKSKH
VVSTEDIPDAISVTPSSIDTLLHMKRIEAGNKYFSDRLHAEQKHTQV
>Tant_CCE009
MPVRLFFSAFIAILCTTSVINQEMSELTETVPTSVGLLKGKLSMVLNKRVDLFLGVPYAQ
PPIGNLRFKHPLALEAAHVERHVTNFAPSCYQPHHLESVINPLLKPNRAVLNEDCLYLNI
YVPDSENASLPVMVWLAGEGFDFADPQQFDASYLATEGNVIVVTVNYRLSVFGFLTILSE
EAPGNAGLYDQRMALKFIKSNIKNFGGDPESITLFGRFTGAMSAALHTFSPLSVEEKLFN
RVIFQSGVPVGDWAFDRNPLNTTYKLAQVTNCLFSEMTKIIECIRDYPADKLLSKAMDIP
DRFRPIYDFNLIHENTISAASKANYAPVDVMVGINNDEGSLCTIALKAFESPFYPKILHN
NLTQTDFSKLIQEHIQDFFRGENNVLSTLAEYEYNRKSEEKYRRKFINFCGDIFIISRIQ
RLADILGDKNSSLFYYLLKHRPSFSIQPHFIKAGHGDDVLYAFALPLQIPNLSDDERKLT
RQIVRGITNFARSGNPNPIDAHSEWPLYTPENKEVMNFETARDLEVPRSTSKTVHEDSAE
FWNTIVPTIQSHQCQPPPRSSLLTSNIENTELDENTFLGLHMTLPTIEYVVIGLVGSTCL
LLVLLFLTFNKLVNEKKSSFRRL
>Tant_CCE010
MRAVRFLYLLGVVYIAVAYGTARAEPAGPSSKMGIVGDHLNPAGKPRTKVISTKYGELRG
FIATLPNRQLQPVEVYLGVPYASPPISALRFMPPVTPAHWKGTRNADRFGPVCPQKPPDI
TNETEALKTMTAGRLEYLKKLYPFLRNQSEDCLYLNIYAPLRSKSRILF
>Tant_CCE011
MEGSARGNYGLTDQVAALHWIQENIAEFGGDPKNVTIFGHGYGAACVNLLVLSPMSKGLF
QRAIMMSGSALSPWAVARDANYYAQQIARTLGCPTDQPATLLECLRERSVADILRVQITV
PKFLTGFGPTVDGIVIQNEPNAMMEELADEHQFGLFDLMFGVTKVESYFYISEKDEKNGM
EVERRDRLLRTLVRNIFTYHLQEIFLTIVNEYTDWTKAVQHDVNTLDGMLDALGDALVVA
PIVKSANYHSMSHRKSFFYVFSYQSGDGKFPQRQGCITGEDIQYVFGAPLVGTLGHFSRN
YSQQEVTLSEAVMTYWANFARNGDPNNPPPEKPQERGKNRKDKMNWPSYDSIHQKYMLIG
LKSKLKDHYHAHRLSFWLNLFPQLHSTSSVSASPEHHLLDDHDNMESYDGAVRQMPFALT
QPPSDDPTNAPPSLMTTDAKSDSEKPNVLSTLDPEETVSTENNTLSVTTMNITDSLSVIL
SPNPLSAALSVTIAVGASLLILNVLVFAGICYQRDRTRAEEKMQKRLLNQQNAIDAQMDA
AAVAKSGSLLAPPPSPACIQPQQEIALHPPPPKLHHPHRVPLKPCVIPTPPQIHQRESLS
DVQTLMHQGVSTMAKKSPIHQFSQNAQVHFPLNHHEIKL
>Tant_CCE012
MLSKQEQRSWIKIECARGRFLPAMEGTSRGNYGLLDQIAALHWVQENIAQFGGDPRNITL
LGHGYGASCAHLLMYSPKAQGLFHRVILQSGSAFSPWALAHETMTFSRGVGRSLGCRASD
HSNLIKCLRQRPLSDFKRVQIVVPKYLTSFGPMVDGIVIPADPEKLVLYPSPEMQNAPKI
DVLMGFTRVESFSFFTAADERYGLEAVRRDRMLRTLVRNLFTFHLQEIFLTIVNEYTDWT
RPVQHPVNILDGTIDAMTDALVVAPSVSSANLFSKMMHNIFLYVFNYPSDASDHPQKVTC
VHGDDMRYVFGAPLVQNMAHFTDNYTKAEIGLSEGIMKFWTNFARTGNPSTIIEKDTPEK
QTRYDKIDWPLYDSAAQNYLSISLKPKVRHHYHAHRLSFWLSLIPKLHRQGTSTEVASQH
HLLDDHDNPNLYDGVVRQGSVLPPIGVPPRFPTTTMKPKAVVANRTSVGSGSKVEMTHYA
TSSEYPYENLYDEIYPSFSNYSNITNATLAENTKLVYYYSVALRVTIFVGCTLLFFNVCI
YFILYYQRAENRTVISEKTRKVYKVR
>Tant_CCE013
MLTVDVVDGQGSRRLMSRAVNTKYGSIRGISIKFPNRNIKPVEAYLGIPYASPPVGRLRF
MPPVNPSQWRGVRTTDRFGPVCPQRYPDIRNESESLRNMPTSRLEYLKKMIPYLQNESED
CLYLNVYCPVKTIWEPNGV
>Tant_CCE014
MKWLAGESVLEGNQFRLDEIPEYFLLVIVLDLSPENRVLVSKMMHPQLIVFLLCLIGMNG
ADRVVMTNNGPVQGITVASDNYQQIEAFLGIPYAEPPVGRLRFQKPVPKTSWSGVFDAST
LPRTCAQNLTENYYWEPSIENMTEDCLYLNLWVPYSKRSSKLKPIVIYFHGGAFNVGSGN
QAVYNGIKLAQFGDIIMVTFNYRVGIMGFFSAFIDEADGNMGVYDQILAMKWIHDNAKYF
GGDPDHIVLMGESAGAMSISAHIVSPITRGMIKRVILMSGSATLPLSLDDNVKLYETSQK
VATLVGCADKKFTLRDNPSLIVQCMKRLPAEKLTAAEGLLKQTNPITFIPRSGDKFLTRP
IIDELKDGNFKDMEMLVGINRNEGTFFLSVAAPQYFGRYGVNAVKTISRRFAHQLIRLMF
GFMGQSNEKEISDFYVNSIENGTSDKYTHAIANSLGDCLVSCPDVFNAEFHSMRNPVYFY
LLSRRPSSTPMDDWIGATHYDIIQYVFGNPIFENFTAEEEKFSHKIMSRWMAFIKTGVPD
IPGEITWPLYKHDKQEYLELNDEEVVRMRPDNYRCEFWRDRCRAQIDDKIYSKVRRSLMP
VHSSGHRWEANYLLKIASVLFASIWTMVGFI
>Tant_CCE015
MKIKASRILTFCVLMILVFSLNCEPVVKIGGSQIFGKTVNFKNFKVNQYLGIPYAKPPVG
ELRFMPTVPIGQQPRIWNAFHEPPACPQYTENPYPWYVNSSDKSEDCLFLNIWTPSDASP
KNRKAVMYWIHGGGYRYGSIRSKIYNGIALSALGDIIVVTANYRLGPLGFLVSGTDDAPG
NAGLWDNLEGLRWVNKNIKYFGGDPAKITLAGESSGSLSVGLLSISPLAKGLYKRQIMES
GAPTFWNAETLKSTNIAFAQQLAKMVNCANDSFTIQNNPKPVVDCLKRVDSMVLSRADSH
ILNISTFDFMPIYGDEIIPENPRTAVLRKNFHCTDLLIGNNRDEGSFLITTGIPPLFGFF
GQKNTQINKTTGADIIRALNQGFPDLEGLIKYYLPDDLEDNDSDHIRRQTYTACGDPLFV
CTDIYYSEKCAEEGNNVYFYVWRHRLSTTVWAPWMGVAHYTEVQFVFGQPLLNPSRYETS
ETKLSVEMIKIWSNFVKTGKPGIPWPKYSQKPDFKYIGPGVNLEEDGTGFHSDNCNFLRS
SFGFQNT
>Tant_CCE016
MVRESLFGASHVLLFLCTILAIIQTINSQPVAQIGNSQIVGSKVAANGKPVNQFLSIPYA
QPPTGNLRFKKPAPLQSLPSVYQAVNTPAACWQSSDYPFPWYDSSPGKNEDCLYLNIWTP
DEANPQNKKAVIFFIHGGGFRYGSIRQMIYNGAPLAALGDVVVVTVNYRLGSFGFLTTGT
EDAPGNVGLYDILEALKWVNQNIEAFGGDSSKITLAGQGAGAVAVGLLSTSPLAKGLYQR
QIMESGSPARPHSHTMRSNLKMSQKIAERVNCANQTYTLQQNPTQVINCLRRVSPEKISQ
ATATVKPLSNVNFLPQYGDELLPVNPHTAIKNQNIMCNDILIGNTLDEGSYQLTTQYPDL
FGFFGEREPTITKPTGENLIRDSFKNFPNQNLLVQQYLPSSVSNRSYEVIRENVYAASGD
ASVVCPTMYYAEKCAAGGGSVYYYVWRRRPTNSPWALWMGATHFSEIEFIFGMPVIHSNY
FQPDEVQISMTMIQIWSTFARNGKPGIIWPMFSPEKPELKYLGPGLSTSKNDVGFHQDNC
NFFRPYFGF
>Tant_CCE017
MNKEVIIYLLCLLVASARAERIVLTNSGPVRGVTVASSDLEVEAFLGIPFAEPPVGDLRF
RKPAPKNSWTDVYDASKLPPTCVQNITERYYWSPNIEHMTEDCLYLNLWVPYSKTDSKLK
PVLIYIHGGGFNFGSANQEVFNGKNLANFGDIIVGNMNYRVGVMGFFSAFVEEANGNMGM
YDQLLAMKWIKDNAKHFGGDPDHIVLMGESAGAMSVAMHLMSPLSKGIIKRAILQSGSAV
TPLFTEENSQIFKYSQSVAKMLGCENRNATLKDNPKLVVECLKRLPAQKLSSAEGRIKRT
NLAGFIPRVGDEFLPQSAAKYLQEGSLTNMELLMGVNEQEGPFFLTVVAPQYFGKYGEYE
SNTVSRRLARMVIRTFFKTLGQKNETEIFDVYVDSLKNDTSDEYTNRIASALGDFMISCS
TLYQAEFHSVKNPVYFYVFTRRPTSTLLAEWMGTTHYEEVQYVFQNPIYENFTPEEVQLS
QRMMRRWVSFIKTGNPNVPGETEWPLFKHEDPAYLEINDEEKVVRSRPDNKRCEFWRERF
HSQI
>Tant_CCE018
MKCILSTMRRKQFLVLLWCFSGIAVIADRIIETTNGLIQGVKVASGDLEVEAFLSIPYAE
PPVGDLRFQKPVPKTSWTGVYDASKLPPTCFQNATGNFYWEPNIENMTEDCLYLNIWVPY
SSKSNKLKPIVFYIHGGAFNLGSGNQKLFDGVKLAKFGDIIVANLNYRLGSFGLFSAFIE
EANGNMAIYDQVLALKWLWKNAKSFGGDPDHIVLHGESSGAMCISNHLVSPITKGMIKRA
ILQSGSATIPLVLDNNAKLYSDSQTFASKVGCANETFTLKDNPKAIVQCLKSLPPEALAV
GDGFLKRTNPLTFIPRVGDELFPRPFTHELKEGNFKDVELLMGVNKLEGALFVSISAPQY
FGTYGNGGVRVSKAFAHQTISLMFTFLGQRSPRKIADFYIKPIKNGNSEKYIHAISLALG
DILIDCGVIFHAEYYSLRNPVYFYVLDRRPSSTPLAEWMETSHYDELQYVFGNPIFANFT
PEEERFSRRVMARWVAFIKEGNPNIPGEINWPVFTWGAPKYLLLKDKEEVVLKRHDGNRC
EFWRERFQA
>Tant_CCE019
MKVFAFFCLIFGVTRIQCIPFIVDTKSGRIQGTTSFVQSQSVQTFLGIPFAKPPLGDLRF
KKPLSLEPWSETLQANKMPPACVQYTEYPFPWYDAKPGKSEDCLYLNIFAPIHAKEGSKL
AVLFWIFGGGFTFGSNRMDVYDASPLALMGDVIVVAINYRLGLFGFLTSGSEEAPGNVGM
YDMVMALQWVNDNIESFGGDKDRITLHGQSAGSIVISLLCVSPLTKSLFSKAIMESGSAI
FLTDNQLQPNLNLSQRLAKSVGCASDNRTIQDDPESVVSCLRGKKVLMGDKKKGALGT
>Tant_CCE020
MSLSSSATTRTKVPSRLLQGTQSFFGFFGEKDPKINKTAAESMIRSTFSSYQDPDKYVRH
YLDDVPDNDYDTIRRQVYTASGGSSLLCETVFFAESYAERNNDVYYYLFVHRPSTSPWAP
WMGVAHFEEVQFVFGRPVLKPWRYRHKEIQLSFEMIKIWTEFAKKGHPTKNLDWPKYSKA
NHTYMNIDVGTRNGLGTGPHLDNCNFLRNHFGF
>Tant_CCE021
MILVHSLNCEPVVEIGGSQIFGKTVSFKNFKVNQYLGIPYAQPPVGELRFMPTVPIGQQP
RIRNAFSEPPACPQYTENPYPWYVNSSDKSEDCLYLNIRTPSDTSLENKKAVMYWIHGGG
YRYGSMHSKLYNGTRLTAVGDIIIVTVNYRLGPFGFLVSGTDDAPGNAGLWDTLEGLRWV
NKNIKYFGGDPSKITIAGESAGSFSVGLLSTSPLAKGLYSRQIMESGAPTFWNAETLKST
NLAFAQQLAKMVNYANDHSTQSETCC
>Tant_CCE022
MCIVACFPLKDKTVDTPLGPIKGITTYDNQHPVQTFLGVPFAKPPLGDLRFKKPQPLESW
TDPLQADKQPPACVQYTTYPFPWYDSQPGKSEDCLYLNIWAPANAKKGSKLPVLFWIFGG
GFTFGSNRMDVYNAQALARRGKMIVVTINYRLGVFGFLTSGTDEAPGNLGMYDMVMALQW
VNDNIEYFGGDKNLITLDGQSAGSIAISLLCVSPMTKGLFSRAILESGTAIFLKDNQLQP
NLKLSQRLAKAVGCATDDNTIEDDPETVVGCLREKNATELAYVLWSFNPTSARSFFPQYG
DEFLPNNALEDIRNGNFHNVPLLIGNVQDEGSFQVTTGNPSLFGFFGEKDPKINKAQGAS
MIRKTFGSYSDPDKYVKHYLGNVSDNDYDTIRRQVYTASGDSSLLCETVYFAESYAERNN
DVYYYFYVHRPSNSPWAPWMGVVHFEEVQFVFGRPIIKPSNYTKEEGQLSSDMIDIWSNF
AKKGHPTDSFKWPKYSKKDHSFVYIDTDFKDRRVGTGPHLDNCNALRDHFGF
>Tant_CCE023
MGILVVLFSLSILGCITCQTDSDDSDDYDYYGPDNLDDGAVTKTGRIISKTTEFYGVLTR
AYLGIPYAKPPIGDLRFKKPEPIEPWSDPLVADTMPQACVQYTKTYVPWYDGDFGQSEDC
LYMNIWAPRGAPLKRKYPVMFWIYGGGFTVGSNRLPSTNGQGLSLLGKSIVVAPNYRVGA
MGFLTSGTADAPGNMGIYDIIMALKWVKENIEALGGDPDNITIFGQGSGAITVSLFLMSP
LTKGLFNRAIIQSGSFLSNKEDPKEYNLDLTQKLAVAVECASENQTIRGNPKEVMKCLND
VDPNELALSLSTFYPEVPKSFLPQYGDDFLPKNPIEYLKSGQFKDVDILIGTNKEEGSYL
LATQYQDLLGTTGQKEVAITKSFGATILRKMFANVKDPEEIVQQYLGDLKENESDEVRKQ
VFTAMGDYHVTCPTMYFAENFNTGNNTVQFYLYDQRPTQSIWAPWMGVTHYDEVAMVFGR
PIEGYNVETFQKYYNGEMGLSFGMAQMWGNFAKNGKALDMWKNFSKNHHQYLLFKYNVKK
KMRGPGPHLDNCNFLRKYFDL
>Tant_CCE024
MKKLFDLTSLFIYINILTLSVFSIPSSSILVNTPIGPINGIISFVESQPVQVFLGIPFAE
PPIGDLRFKKPVPVQPWDRILQANQQPPACIQYTEYPFPWYDSEPDKREDCLYLNIFVPS
DAKKGSKLAVLFWIFGGGFTFGSNRMDLYDARPLAHGRNVIVVTINYRLGLFGFLTSDTE
DAPGNVGLYDILMALQWVNDNIESFGGDKDLITIHGVSAGSIAVSVLCVSPLSRGLFSKA
IIESGTIIIIKDNKKSFNLDLSQRLAKAVGCASEDENVRDNPETVVKCLRRQNATHLAYI
LWSFDPTSTRSFFPQYGDELLPNNAVEDIHNGNFHDVPLLIGNNRDEGSFQITTGNPSIF
GFFGEEDPKISKAQGTSMTRKTFSSYSNPNKYVKHYLGNVTDNDYDAIKRQVYTASGDSS
LLCSSVYFAESYAKRNNDVYYYFFVHRPSNSPWAPWMGIVHFEEVQFVFGRPIRKPSSYT
TNEVQLSSEMIKVWTNFAKNG
>Tant_CCE025
MKTKLLLLVLEIISKVASFDSFAADFEVLSAGVYPNARTFSQSTIAYNRIIHTPSGPIQG
ITTQVLSIPVQAYLGIPFAKPPIGNLRFKKPLSVDAWTETLNASRMPPACMQYTTYPFPW
YDSNPDKSEDCLYLNIWAPINATKGSKKAVMFWIYGGGPFGSNRRDGSALAGVGDVILVS
PNFRLGLFGFLTSATQDLPGNYGLWDLLEALKWVRGNIESFGGDPNRITLHGESSGSFIV
SLFCISPLTKGLFSKAILESGSIIVLQTNPAEENIKDSQRLAKAVGCATDENTIQSDTKT
VIDCLRGKDGLYLAQVQYSFNPASDLYFNPQYGDELLPNPPSEDIRAGRFHQVPLLIGNN
HYEGVNLITYNLDVFGFFGEKNPLLNKTYAKYFLKNSFFGSSCSTDDVANFYLDKINDDD
HFNIRQQLYKGNGEITLTCPTTYFGESYMNRGNDVYFYHFNHRPSDSPWSPWMGATHYDE
VQFVFGDPLLDSSRYTKFEIDLSKKMIQYWTNFAKCGSPGLSFDWPKYSAEDRVIMMLDT
GSDGIHPGINPSFDNCNYLRSCFLF
>Tant_CCE026
MIAVKTLNYCSRLTYLTIPMRSLSQPFKLRTEPCFIILKLGIWDILEALKWVRRNIESFG
GNPNQITLHGQSSGAIIISMLCVSPLTKGLFSKAILQSGSVIFIQANPADHNLKFGQRIA
KTVGCATNERNIQTDTESVVSCLRRKDGLYLARVLNSFNPASDISFFPQYGDELFPNPPY
EEIKKGRFHQIPLLIGHNSNEGVTEVTSIPELFGFFGDNTPMINKTSAKFLLQNVFLGKS
CSIDSVGNNYFNTIGDNDFFNIRQQLYAAYGDIVFVCPTTFFAERYAERNNTVFFYLFNH
RPSISPWAPWTGTTHFDEVQFVFGQPIKDRARYTLHEFDLSMKIVKFWTNFAKFGTPIYL
FPWPKYSASNRTLIILDAGFNGIRRGTNPSMESCNFLRNCFTF
>Tant_CCE027
MDIKTFQFLLIYQGIVLVFTNNLNCEPVVEIGESRIIGHSVQFQNYEVYQYLGIPYAEPP
IGELRFMSTVPISQQPKELNAVKQPPACMQYTEKPFPWYENPSDMSEDCLYLNIWAPSDA
CPIHKKAVMYWMHGGGFRYGSIQSKLYNGTVLAALGDIVVVTVNYRMGPFGFLFSSSDHA
PGNAGLWDVLEGLKWINKNIGFFGGDSSRITISGESAGAMFISLLSTSPLAKGLYSKQIM
ESGSAIFLQMDTMRQQNLNNSQKIAEIAKCANGTYTIQDYPGPVVECLKRVDPMVLSKAD
FLALPDSTVLLWPQYGDKIVPINPRNAVFQGNFGCTNTLIGSTKDEGSYVLTTQNPKIFG
FFGEKNPQINKTFGTYLIRDILTGVLDVESIAQHYLSDYVSENAYNFIRHQVYTSFTDEF
FLCPSVYYAEKCAEKGNEVYFFKWRHRPSVTPWAPWMGVAHFAEVQFVFGQPLLNSSSYE
AEEILLSSEVLNIWSSFVKTGKPRIPWPLYSIESPSLKYLGPGTRIETKDHGTCISECEF
FRPFFTPK
>Tant_CCE028
MSLLSHRPYSHLDNDEDIFLHRRHRKIHKKKLHRCLLGTVVALSLLLAVVVVAAIQVALF
SPKNLPDGTTSITHRESSAAFEDALVVRTNCGEYIGTIEDGAFVFKGVPYAKAPVGHLRW
KKPISWWSDGEWCGRKERRRAHKYAKPCFHVDPETRKFVGMEDCLYLNVWSPRLDTSVS
>Tant_CCE029
MNHYLIGAGLEVLVWIHGGFLQWGSGHEPGICPSGRVAKRLNAVFVSFNYRLGALGFMAL
DVLSQMPQDARGNYGLWDQIVALQWVHHNIRAFGGDPDKVTVFGADSGAASIMALRASEA
ARGLFRTAWLLGAAITFNRTFDDLSQHNRAFFLARSGCKNDTCLRHMSAKAVVETYLWKD
EPSFRIRDQNDLPIQGIYSEQLIVLDGELLHRPSLEAIEAGEGEEIPTLVGIYVLIPIFI
LHFIVEKIMDCYSRLQMIFFHKYYADGRSDRTRIIQTVYQTFVTGTTAQATEAWPGPDDL
YKWNWNQLSKYVVTSLDSFAQGIGHEALQKYNASQHNDFVSAEEVYSSMVSDLRQTCPID
QMCRTLANATTSALYRYVVTATPSTPVKTLGYPSSYAFHPWDAIAFFDHMEHYIESPTTN
DYTFRDELHRMVRAFVRSGGKRSPIPGWEPFPKNIALITRDNVTIIQNYHQDKCSFWKEN
GFEDYAWVS
>Tant_CCE030
MLLLLFLVWSVCIFPKDSNSNQSPEINTPLGKIIGKTVFFHNILVKTFQGIPYAKPPIED
LRFKKPVPVEAWAEPFLASGLQPGCVQISSNPFPWLDNLPGKTMDCLYLNIWVPNNAGSN
AKKAVMFWIHGGGFRIGSSRLDYYDGTVLAALGDVIVVTTNYRLSVEGFLYFGTEEAPGN
MGMYDVLEALKWVKSNIQSFGGDEENITLFGQSAGAIAVGMFMVSPSTRGLFKRGIFQSG
SPTNLDAEDNNRDFKLSQDVAKAVGCTGKNASSNNPDAVVCCLRGKDVWELEKTLGKIND
NPQRGLYPRFGDKILPMNARNAFARGEFGNYDILIGTNRNEGSTIITKTMKNVFGFFGEK
WPSINKTWGKYIIKQNFKNTFDADSVVDHYLGNVDEDDYDLVRYQVTTASGDFARVCPSV
YLAESIAKKGNRVYFYHFDHIPSPTPWAPWMGVVHFDETPFVFGYPLKYPAYYSYRELLL
SQQMVNVWTTFAKYGSPPQLQTWPLYSKQQHSYLRFKIDGETTEIGPHLENCNFFRPFFG
F
>Tant_CCE031
MGQDSFQMFSLTGRDPTKLPVLVFIHGESYDWNSGNPYDGSILSSLGNVVVVTINYRLGI
LGFLPATEGSARGNYGLMDQVAALHWVQENIAEFGGDQKNVTIVGQGYGAAFVNLLMISP
MARGLFQRAIMQSGSALSPWAIAHDALTYGRQVCETLKCPTKESAPMLDCMRQRPLADIM
KVQVLVPEHLSAFGPTVDGIVIPVDPLTPMKEKESIFGKYDLLFGVTKVETFKHLSAKEE
KGGIDYNRRDRLLRTLVRNLFSYHMQEIFLTIVNEYTDWTSAAQHPINILDSAMEALGDG
LTVAPLIRTGNYHSKTKGKTYFYVFGYQTENSDYPQRHGAVLGEDLPYLFGAPLVGGFSH
FRQNYSKPEIALSEAVMSYWINFARSGLENNSSLETNEDLQNNLYSESSHIPEGHFYRKW
NQILRPPI
>Tant_CCE032
MRSPRIILRLTLLFCVVHVTRAPEPKKLSSRVVTTKYGSLRGFVTTLPNRQWKPVEIYLG
IPYASPPVGSLRFMPPVTPAHWRGIRMVDKFSAVCPQKLPDISNETEALKRMPIGRFEYL
RKLIPLLQNQSEDCLYLNIYAPALGKMY
>Tant_CCE033
MTAELEEQEKKGEKEIEVEKTPSPKEEEAPQNGKSEVKKSEKEEEAEGKSVQEEEKAAET
DGEAEKQEDDIVVIPKKKGPSFFQKIFGGRKATKQDVEAGTELLSKDGKAEIKPEEDGKN
EKNDSGTDVTVAITDENEANADDSKDAKVRELNLKRIYWKRVVICLICISVVLVLVSVVC
VVTDSGYSTRGPMGEPLAITDCGPVKGFKENGIYVFKGIPYALPPVGELRWKPPMQASSF
NDCWTGTYEAYNSSAVCYQKPVPGHNLEMSEDCLYLDIITPSLSPPVLRPVVFYIPGDHP
LKGYTADDVNWRPTTRIADTRDVTFVTINYRTNAFGFLVLDLLTNRMRPPTSGNYGVMDM
LAALRWVQRNIRSFGGDPEKVTVLAHGGAATAGLALLSTKKAEGLFNQMWLTGPSARFSN
KTLGQIGADNSAFLDKLNCTSLSCLYNKTSEEILAAVPGFWSYDWSIDLPSSDEEQYPIM
PVVDGNILYNTPYHMWQDENIQQVPVVIGSVAQESGSSKVLHNLEKWSWSDLSEYVSEKL
ETISDNVTVAALQFYIQNSSTPLQQFHSMVSDIRTICPIERLTEALGSSLQTDSYWYLVD
YKPSEPIQFSNQSASVKLSVHGLDIAAIFGLLDDYIKPMSPQDVTFQKNLQDLFYSFVSL
GRPAVRGEILMSSSFINLIGESVRSRMTPYENCHLWNNDIFYPTYAKMN
>Tant_CCE034
MTHMILRAEYTILIIYKSIRERSIELSPRKKFPIGFMFMLIRIYMCGQSGGELLQTPPSN
AWKNEDLKSIPLLIGSASQAVDFWPGPDDLPTWTWNQYKKYVTTSLDSFGIQVSQMALRI
YNGTASQSNSSNSTAEYLYTTMVSDIRQSCPVNTLAKQLSQVSRSPIYRYTLTERPSNPV
RFFNYSAKYSFHMWDLIAFFGNMDKFLANPEPEDEAFAEVVQNVISNFVKSGGENIGESD
WLRFPKKIANLARNITFGAINKTECKFWSESKLDVYAWVS
>Tant_CCE035
MSPPVEHHRKDDRLSLLTNLHRSYGQTDNGIQPYGQEAASVQQQFGHQQHLRNTNFSQLE
PEKIFCLRQQFLMAAAIIVVASLVVFVLFVTTFRKVPSDDSFLNIDSMSGQEFSPTHRQV
AVKTSCGHVIGKSEDDAYVFKGIAYATPPIGTRRWRKPVPLWVDSAWCDEHQTQEAFTFG
SKCFQLNPYTKLYEGSEDCLFLNVWTPSLDMSRGGLEVMVWIHGGFLQFGNGNEPGISPT
AKLAKKMNMVFVSMNYRLYTLGFMALDILTDDILTDSKGNYGLWDQLCALQWVKENIKNF
GGDPRKVTLFGPDAGAASIMALMSSPKAQGLFHSAWLIGPTMVFNRTFEEVTTHNKGLFL
QRSGCKDAQCLRKGVAQDIITAHLGKDDASFRIRDQNDLPIQGIFPEQLIVMDGKGFI
>Tant_CCE036
MFQRTRNVKPRLSPRNAKSKIPVMVFIHGESYDWNSGNPYDGSVIASAGNIIVITINFRL
GIFGFLPAVEGSSRGNYGIMDQVAALHWIQENIAEFGGDPKNVTIFGHGHGASCVNLLML
TPLTRGLFQRAIMQSGSALSPWAIARNSLVYTRQIAKNLKCPIEDSAVLVECLRQRPVQD
ILAVPLSVPDHLTAFGPTIDGVVVPGEPADVMEKNTEFFGQYDLMFGMTRIESYNQFSSQ
EDKNGIDTLRRDRLLRTLVRNLFTYHLQEIFLTVVNEYTDWSKPDQHPVIILDSTTDAMS
DALVIAPLVRTGNFHSRVRYPRKPKTYQYVFTHQTEEAEYSQRMGTVHGEDLPYIFGAPL
VNSLSHFPKNFTKAESSLSESVILFWTNFAKTGDPNEPQLETENSSNEKSKGKAEKLWWP
EYNDTHQKYISIGSKPRVRDHYHAHRLSFWLNLIPTLHRAAASETTTNHHLLEDHDNPYT
YDGIVRNRNPGENVALTTPSTTSSTPSTTSKDSGINTSAYATLIILEERPTVAPKSMNIS
GSLAMIFQQGAYSTALTVTIGIGCSLLILNIIIFAGVYLNRERTVQHHIDYKERS
>Tant_CCE037
MHILLFLLILTILKIECTDLNEQSDSGKYQPKSSVVTTKYGSLRGVIEVLSNKHLQPVEM
FLGVPYAGVPLGSLRFLPPGTPPQWKGIRTADHLGPVCPQRVPDISNETEALKRMPAGRY
EYLKRLLPFLVNQSEDCLYLNIYTPAGSKLYIMS
>Tant_CCE038
MALLAFFLILWFLKGLFGAVTETQRASTRVVTTKYGSLRGVIVTLSNRHLQPVEKFLGVP
YAGVPTGSLRFMPPVTPPHWKGVRPADHLSPVCPQKLPDISNETEALKRMPAGRVDYLKR
LMPFLTNQSEDCLYLNIYAPANVLRCSPPDIQ
>Tant_CCE039
MDQVAALHWVQENIPEFGGNSKNVTVFGHGHGAAFVNLLMLSPLARGLFQRAILQSGSAL
SPWAIARDALTYTRQVAAHVKCPTKDSAALVACLGKRPVEDILNAPLRVPDHLIAFGPTI
DGVVIPGEPADLMEKQNDLFSQYDLLLGVSRIEYYFKFTNQEDRMGIEVNRRDRLLRTLV
RNLFTYHLQEIFLTVVNEYTDWSKPDQHPINVLDSTADAMGDALVVAPLVRTGNYHSRFH
QSTQKGTYMYVFMYQTEESFFNQRMGCKHGEDVPYVFGAPLVNSLSHFHRNFSRSESSLS
EAVMTYWTNFVKYG
>Tant_CCE040
MHLSQREKEKVGREPTKLPVMVYIHGESYDWNSGNPYDGSVLASFGGVVVVTINYRLGVL
GFLPAFDGTARGNYGLMDQVAALHWIQENIAEFGGDANNVTLFGQGHGAACVNFLMISPM
ARGLFQRAIMQSGSAFSPWALARDAATFTRYLASVLDCPTRDNTALVDCIRQRSISDIMR
VQLDIPDYLTAFGPTIDGIVIPNEPAVLMKNYKDLFGQYDLLFGVTKIESYFRFSAHEEK
FGIDSVRRDRIFRTLVRNVFTFHLQEIYLTILNEYTDWLHPEQHPLNIFETTVEALSDVL
TVAPMLKAGNYHSMSRASKTFFYVFDHQTEESDYSPRMGCVTGEEMNYVFGAPLVSSLSH
FSTNYTRSEYSLARAVMTYWTNFAKTGDPNAVFVDEDEEVEDRDAARYNTISWSQYDRLH
QRYLLIGLKSKMRDHYHSHRLSFWLHLIPSLNRPGEGNLSYEHHMLEDHNNARTYDGKVR
DAPGDMSRAITEEVFYPPPLPMPTAVSVPQSTTQMPEMSTRQSQIIVKLKNPSSELADLD
NAGNGTSVIEDSDPTSATVERTTIGSPSAFDMGIYSTALSVTIAVGCSLLILNVLIFAGV
YYQRDRNRMELALQKANFQVSNTA
>Tant_CCE041
MNTSEFLFISLSIIVIFLLLVPHFQCEQRRLSSRVVTTKYGALRGFINSLANRQLQHVEV
FQGVPYASAPIGSLRFMPPVTPPHWRGVMNADHLGPVCPQKLPDISNETLALRKMPMGRL
QYIKRLLPYLKNQSEDCLYLNIYAPAVGNKLKFLLSKMTELRATY
>Tant_CCE042
MSRHIDSESKTLSSRVVNTHYGSLRGFISSLPSRQLQPIEVFLGVPYAGAPKGPLRFMPP
VTSPHWKGIRLADHFSPVCPQKLPDVANETEALKRMPLGRFQYLRRLLPYLTNQSEDCLY
LNIYAPQSVEKYVNGKIFTNYYTLEEFVP
>Tant_CCE043
MPTSKFKSRGRREWSLWRWTAVCLQTLTFECVLVSVRHVEPDLRQLSSRVVTTRYGSLRG
FMSNLSNRQLQPVEVFLGIPYAGAPKGPLRFMPPVTSPHWKGVRLADQFGPVCPQKFPDI
ANETEALQKMPLGRYRYLKRLLPYLTNQSEDCLYLNIYVPSTGE
>Tant_CCE044
MQKIGKEGLKVPVMVYIHGESYEWNAGNPYDGRVLASYGNVVVVTINYRLGILGFLPAVD
RSARGNYGLMDQVAALHWIQENIGEFGGDADNVTIFGQGHGAACVNLLMLSPMAKGLFHR
AIMQSGSSLSPWAIARDAIAHTLHIARVLDCPAQHNTALVECLRKRDLQEIMDVEIQTPD
YLSAFGPTVDGIVLPQNPAEIMERNSALFTQYDLLFGATRVESYFQFSAYEERFGMDSEK
RDRVLRTMVRNLFTYHLQEIFLTIVNEYMDWSRPFLHSSDIFDGTIDAIGDGLVVAPIIR
VGSFHSGNPRDTYQYSTSSSSREKKSFFYVFGHQSEYGDYSSRLGAVSGEDLAYVFGAPL
VNSLSHFANNYTKAEVTLSEILMLQWTNFAKYGDPNVSPPEGDSQSENLKGRYEKVNWPA
YEPVHQKYLSISMKPRVRDHYHAHRLSYWLNLIPRLHSSGDANVSVQHHRLHDHDNPLSY
DGTVRNLPGGAGPFPSTLSPFGNGDANENLLDLRNDTRNDANISLKLDSKEIELISNRED
GNNSLSARTPQKLYSTALIITIAVGCTLLVLNVVIFAGIYYQKEKESLEKKLQKKFYQEK
RSDDEEGQPSSEKPFLVKDLSSSMMLNQYCSQQEFDGSQTLDLVQPSKVKQYQNQTMSSA
NSRESCDSQYHMSSRTPQSEKGISVREAQPLLTPPSSNPHTITATVDCLQGWPNAQEMSV
>Tant_CCE045
MLSSLKINYAAKDMRTPATSFVIRGASNLPVMVYIHGESYEWNAGNPYDGRVMASFGGVI
VVTINYRLGVLGFLPAVDRSARGNYGLMDQVAALHWIQDNIREFGGNTRNVTVFGQGYGA
ACVNLLMLSPMAKGLFQRAIMHSGSALSSWAIARDAITHTMYIARILDCPAQDSTALVEC
MRKKKLEDIMGVQIQIPDHLSGFGPTVDGIVLPQDPADIMEKSSSLFTQYDLMFGTTRVE
SYFHFTAMEERFGIDSARRDRLLRTLVRNLYTYHLQEIFLTVVNEYMDWSRSFLQASDIF
DGTVDALGDALVVAPVIRAGTYHSGGIPREDAYPSPSLQPAAKGKKTFFYIFNHQSEFAD
YSTRLGCITGEDLPYIFGAPLVDSLSHFSTNYTRAEVTLSEIVITYWTNFAKFGDPNAPS
HSGEVHMDNVRGRYERIVWPLYEPIHQKYISISMKPRIRDHYHAHRLSYWLNLIPRLHDS
GDGNTSIQHHRLHDHDNPYSYDGVVRHRDNSGSIYPAFTTPFPEEERVQIIEPQPNETSK
NVNITVKIETEVVVPVPEKHPVGNFTKPPAEDPSVYSTALIVTIAVGCSLLILNVVIFAG
IYYQKEKDSLEKKLQKTYYEEHRSEDDEGHPSGEKPFLVKDLSSSMMLNQYCPPAEFDGS
QTLDLVQPSKAKHQFQGPGKGTEACEGQFHLGPRMPQGEREIGLV
>Tant_CCE046
MTTTRCCNLVWRSIVLLFIAQLYVTKARQSRAIEDESLIVQTTKGRVRGITIPTGHGKEV
DVFLGIPYAKPPVGKYRFRHPKPTDPWTGIINATENPNSCFQINDTQFGDFKGSTLWNAN
SPLSEDCLTVSVWVPRPRPEGAAVLVWFYGGGFYSGTTTLDVYDPKILCSEEEIIIVAIN
YRVASLGFLYFDRPDVPGNAGMFDQLMGLEWIRDNIAYFGGNPHNVTLFGESAGAVSVGL
HLLSPLSRHLFSQAIMQSGSATSPWGVMERKENMKRGLLLAESLKCPHDESDMDAVVECL
RLKDPFEMVSNEWGNYGVVEFPFVPVVDGAFLDETPAQSLATKNFKKTNLMMGSNSEEGT
YFIVYFLTELFKNQEDVYVNRQEFIDSVKQLNPYVGELAQEAIIFEYTDWTNPEDTIKNR
DAIDKLVGDYQFTCSVNDMALRYAETGNDVYMYFFNHRSSIHLWPKWMGVMHADEINFIL
GEPLNSAFGYTKAEEELSKRMMRYWANFAKTGNPSQRLDGEYESIYWPVHTVTSREYLTL
AVNSSEIGRARRAKECAFWHEYLPKLVSYSAENNPKCTGISHAVVTYTPSGLIQLFLLAF
LSITLFRPT
>Tant_CCE047
MELDSRHLSTRVVHTRYGTLRGFISTLSNRELQPVEVFLGVPYAGAPTGALRFMPPVTSP
HWKGVRLADSYGSVCPQKWPNIKNETEALKTMPLGRLRYLQKLLPHLVNQSEDCLYLNIF
APAFGE
>Tant_CCE048
MVFIHGESYEWNAGNPYDGRVLSSYGNVIVVTINFRLGIIGFLPAVDQSARGNYGLMDQV
AALHWIQDNIAEFGGDPYNVTVFGQGHGAACINLLMLSPMAKGLFHRAIMQSGSALCPWA
VAKDAISHTQILAQSLNCSTQDSMVLIECLRKRRLEEIMSVDISAPDHLSAFGPTIDGIV
LPHDPLYLMETKPDLFLRYDLMLGTTKAESYFAFSALEEVVGIDTYRRDKILRTLVRNLY
SRHLQQIFLTVVNEYMDWSIPHLHSTDIFKGTVEALSDATITSPLIKTGMFHSNPNFPVN
NPLYNPVFFMPTKTYFYVFGHQTEEGDYSTKLGCISGEDLTYVFGAPLVASLAHFPNNFT
ADEVNLAEVTMMYWTSFAKFG
