# Supplementary material for: A chromosome‐level genome of the spider Trichonephila antipodiana reveals the genetic basis of its polyphagy and evidence of an ancient whole-genome duplication event
Source: Gigascience. 2021 Mar 19;10(3):giab016. doi: 10.1093/gigascience/giab016 (PMC7976613; doi:10.1093/gigascience/giab016)
Supplement: giab016_Supplemental_Files [file giab016_supplemental_files.zip › GST.Tan.fa]

>Tant_GST001
MSLNKPVLFSYFLSSCSWRVRIALAHKGIEYDYKAVDLEKNEQFSEDFLKVNPHGQVPAL
IVKENVLFNSTAILEFLEETVPNPPLLPKDPVQSAAVRSIVDAIASGIQPLQNDRVLNCV
GQNSSNWAKHWIELGFGSIEEILRKTQGKYCVGDSVTLADVCLVPQVFRARIFKPDMSKF
PLIQEICLRLERLAAFRDSHPFQQPDCPNTS
>Tant_GST002
MPRYKIIDYVYPTAGELARLILQYKEVEYEDEKIDSPDRIYEAEEESPFGVLPILLVDGK
IVAQQNGIARYLARELDLVGKCNEEAAICDMVMDGLGVMFAKVRGNQISRLDSKQQITLF
KQMMEEDVPRYLAKYEHFLERSSISSGYLASEQLTWCDLGVALTFAGMQIRQPKLLEKYP
RLKAFVDKVSSNEVVSHFIETELAPSAVLRKNSIFRPFHNNLKMDVPSLKPKPNVCEKVQ
IKESGDFLMHDTLTDGFMAVRGQLCSTHALEQSEKNFKAHAENMRLASLKSCQGIHAPLR
IMHEKNAVNKTQRLPFLPSSNIALETLEGRDECIDFDDYIFSDPVEGIESLAAPHLIMEK
TLFSSQKQY
>Tant_GST003
MAGKQISISTDVKKTGENGNGLILYQNYQSYFCLKVVFALHEKKLKFKSHIIDLYRGEQF
EPWFVRINPKCEVPVLKDGVKIIPDSRRIIDYIEDNFSNGDTPRLLPEKGSPEFQQMGRM
RDLLDNLPIGLVTFGCIFNPQMTGKIRLSNQEIRIRQARFAAHENLLTDLSEKNKEFKDH
YLVKKSGLTRLFKLVTDSNEVDKGILDVEYALKEVEKLLVTHEGDKKKWWLCCEKFTIAD
ISLCVLLYRLHEIGLTDIFFKDNRLPLVQEYFKRAQQREAYKKTMNQGDGILNSFVCLDT
KEQMFVAVGSIAVILAAAGIATFLIHRNK
>Tant_GST004
MEISPPCRAVLMTIKHLGIQAELREENLIIGNSKRHPEFLKINPRSCVPTIDDDGFYLWE
SRAIMTYLVNKYAPSNAIYPKDPKKRAVVDMMLNFDQGTLYRSQVEYLYPMIFRGEPPDP
LKESSYKNSLMSLEHSLEMNPYAAGKHLTLADFSIVANISLAEAYNYNFKHFPNIMSWLR
RLKSELPFYREINEIPLMQFKFWYRPFMELDDEEIDCETETNTTKM
>Tant_GST005
MTIDVYLAPASGPCRAVLMTAKYLGVDVNQKMVNLMTGEQLKPEYLKMNPQHCVPTIDDN
GFYLWESRAILTYLANKYAPENPVYPKDPKERAVVDRMLYFDIGTLYKAEGEYLYPQLFR
GQAADPEKAEAFKKALGLLEEFLSKTSYVAGNHITLADFSILASLSFAEASCLFSLNYFK
GDFTNEILVYYTIKTLVF
>Tant_GST006
MARYRLLDYSFTTAAELARAILEFAGQSFEDKRFDKDKAQEAESGTPFGTLPVLEVDGRV
IAQHQSICRYLARQHGLSGKDETEAALCDLVMDGLWHMFSKVRHAEVHQLSKEDRCSVIK
KMIAEDAPAYLDAYEKMLKDRKDEKDFIVGKEVTWSDIGLTLALAALKYRHGLSLESRPQ
LQGYLARMMEVPQLVEFLSKRAQEEAAL
>Tant_GST007
MHSLQNVKISCCKSVSSAPILILAELTKDSGAINIEWGPTTDLEIIPKQGPPINFTSVYS
ICRFLARTTATSLYGNTILEKTEVDHWLEFCSRKYSDSEFKTNLKKLDSTLSMVTFLVGD
ALTLADICVWSMLYGTEQNSFSLAENVKRWYNYLSSQTHFKVVSEMFPKKENAETKDASN
KLKTEDKGKFVELPSAEMGKVVVRFPPEASGYLHIGHAKAALLNAHYQRSFQGKLVFRFD
DTNPEKEKEDFEKVILEDVAMLEVQPDIFSYTSDHFDLIQQKCEDILKAGLAYVDDTDPE
TMKNEREQRIESKNRNNSIEKNWKMWEEMKKGTDYGKTCCVRAKIDMSSDNGCLRDPTLY
RCKDMPHPRTGNKYKVYPTYDFACPIVDSIEGVTHALRTTEYHDRDQQFYWIIDVLKLRK
PYIYEYSRLNMTNTVLSKRKLTWFVNEGIVDSWEDPRMPTVRGVLRRGMTVEGLKQFIVA
QGSSRSVVVMEWDKIWAFNKKVIDPISPRYNAVERDNAVPVIVEGAIQQVLEVAKHPKNP
ELGMKKILVGPRLLVDDFDAKAMKVGENVTFINWGNLLITEISKKVNGNIECVKAKLNLD
NKDFKKTLKVTWVVDSADSPLTPCMCVYYDHLISKPVLGKDDDFKKFLNNNTKVVVHMKG
DVDLASLQKGDIIQIQRKGFFICDEPYDSSTMRYTSCASPVVLFYIPDGSKDISGLPSAV
KTAFEHESLKEKISNSKGKDFERSPQDENKNICSPKGDAVDSGSQNLYEAAMNLDNKIKD
QGNLVRKLKGDKAEKSLIDSNVKLLLNLKAEFKKCTGIDWTPNIKVNEILQEKAVQKEGN
PHNSDDVSGLFNKIKAQGDLVRKLKSDKADKKVIDENVQLLLKLKGEFKNMTGLEYKPDM
QLPSSKNKVSEMKSVDDNSASNLDQQIRTQGDVVRKLKSMKSEKSLIDVEVQKLLKLKAE
FKSSVGMDWKPDINLAVAAVHCSDQSQSNLKLETVQAGDLDLQIKNLGDFIRKLKSEKAD
KSVIDDNVKKLLKLKDEYKSISGKDWKPDNQTKETTGNPGKKPADEAQKKQASKNKPVQK
PVKAASENPESSVKKVTRLGLEVKKEENLAEWYSQVLTKGEMIEYYDVSGCYILRPWAFS
VWEAIQKFFDAGIKELGVTNCYFPMFVSSSALEKEKTHIADFAPEVAWVTKSGSSDLEKP
IAIRPTSETVMYPSYAKWIRSHRDLPLRLNQWCSVVRWEFRNPQPFIRTREFLWQEGHTA
FAVKEEAENEVYTILELYSQVYEDLLAIPVIRGRKTEKEKFAGADFTTTTELYVPASGRG
LQGATSHHLGQNFSKMFEIVYEDPETNEKQFVYQNSWGLSTRTIGAMVMVHADNTGLVLP
PRVAAHQVVIVPCGITASMKESEKDALLVKCSEFESTLKKAGISVKGDYRDNYSPGWKFN
YWELKGVPLRIELGPKDMKKNTFVAVRRDTGEKITMGIDSAPNSISVLLDHIHNSMFEKA
KKAMDEHLAVSYNWSEFCSKLDQKFIIMAPYCGEIECEEQIKKESAKTADEMLEPGAPSM
GAKSLCIPFKQPAQIQSDTKCINPSCSKKPKNFTLFGRSY
>Tant_GST008
MSLRVYYDLMSQPCRALLIFLKVNNIPFESKVVALRKGEHLTSEFAKLNPFQKVPVMEHK
DFVLTESIAMVRYLAKEFPIEDKWYPKGSKAQARVDEYLEWQHLNTRLFGSMVFRQRVIE
PLLQQKPVDEKKVEFYKKGFLKVVKDIEEGFLKNRPYISGDNISVADIFCACEIEQPLMI
GFDALADVPKVKNWFDKIRMELEPHYSEVHNVTKIMKGAIEKGKL
>Tant_GST009
MSRPEVGYWDVRGLAEPIRYLLHYKNVDFEDKRYSLGNPASWQNVKFTLNLDFPNLPYYI
DGDVKLTQSVTILRYLARKHGLDGKTEHEKLRVSLAEQQIVDFRTSLSRVCYDKNFETVK
AEFIPKVPAQMKFVADFLGSRKFLAGDYVTYVDFMAYDTIDFYRYLIPKVLDAFPTLKAY
QERIESLPELQSYLKSSTYKRWPIFSPFAQFGGKGPEPKHE
>Tant_GST010
MSRPEVGYWDVRGLAEPIRYLLHYKNVDFEDKRYSLGNPASWQNVKFTLNLDFPNLPYYI
DGDLKLTQSVTILRYLAGKHGLDGKTEHEKLRVSLAEQQIVDFRTSLSRVCYDKNFETVK
AEFIPKVPAQLKFVADFLGSRKFLAGDYVTYVDFMAYDTIDFYRYLIPKVLDAFPTLKAY
QERIESLPELQSYLKSSTYKRWPIFSPFAQFGGKGPEPKHE
>Tant_GST011
MTNCTLGYWDIRGLAEPVRYLLHYKKVSFEDKRYLTYDSWQIDKFRLNLDFPNLPYYIDE
NVKLTQSTAILRYLARKHDLDGITEEEKVRATLAEQQIIDFRTSMIRTCYNHEFEKIKPE
FVKNVPAQLRLFVAFLGERSFLAGENVTYVDFMAYETFDFYRLLIPSVLSGFPTLKAYQD
RIENLPELQEYFHSSTYKRWPIFGPVAHFGGKGIEPTRV
>Tant_GST012
MACTLYTYPDSFRAQKALIAAQYSGTAVNVPEDFVLGETNKTQEFLKKFPNGKVPALETP
DKHYLSESNAIAYYLGNDDLNGKTKLEKAQILMWINFAESEILPPSCTWTFPCLGIMQFN
KQNTEKAKEDIKHVLKVLNDHLLTSTYLVGERITQADISVCCNLLTLYQIVLEPSFRQPY
RCVNRWFNTCINQPQFKAVLGEITLCEKMAQFDAKTFAEVQKELGQGKAPKAKEATTPKD
DKKKKKEEKKPKKEEVAAEEPDETELALAQEPKSKDPFEKFPKGTFIMDEFKRVYSNEDE
SVSIKYFWDKFDAENYSIWFCEYLFPKELTLTFMSCNLIGGMFQRLDKMRKNAFASVCLF
GEDNNSTISGIWVWRGHELAFPLSEDWQIDYESYSWKKLDPSLPETKKLVTEYLSWSGDF
GGKKFNQGKIFK
>Tant_GST013
MGKPILGYWDLRGLAEPIRYLLHYKKVDFEDKRYAFDKDGWQKDKFALGLDFPNLPYYME
GDVKLTQSTAIIRYLARKHGLDGTNDQHKLKVSLAEQQIVDLRWSLIRIAISSDFETAKA
EFIKTIPDQMKLWEKFLGDSKFLTGNDITYVDFIAYDTFDFFRLFHASVFEDFPTLKAYQ
ETIKSLPELQNYLKSPVYKKWPIFGPIAKFGGGGDPPKHL
>Tant_GST014
MGKPTFAYWNIRGLAEPIRFLLHFKKVDFEEKTYVLGTEEWSNEKFNLELDFPNLPYYKE
GDIKITQSTTILRYLARKHGLDGKDDKQKLRVSLAEQQIVDLRTALINLSYSDNFESAKG
DFAKKIPDQMKQWEKFLGDGKYMTGDDVTYVDFIAYETFDLYMLFHKDALEGCPKLQAYQ
DRIRNLPELKGYLNSTKYKKWPVFGLSAHFGGSGEQPKHA
>Tant_GST015
MVKSTLGYWNIRAIAEPIRYLLHHEKEQFEDRRYLFTDYTWKNEKNALGLDFPNLPYYIN
GDIRITQSTAILRYLGRKYGLDGKNESDKLRISLAEQQIVDLRKEFFDHVYSKDFKSENG
RFIETIPEKLKPWEEFIGINEYLIGQDITYVDFMAFETFDYYRLLHRNAFVGFPNIRAYH
YRMKNLPKLRDYLEKTFKPWPICGVASNFGGGLHPPKHI
>Tant_GST016
MAKPILGYWNIRGLGEPTRYILHYKNVDFVDKRYHFDKDDWKKEKFTLGLDFPNLPYYID
GDIKLTQSSAILRYVARKYGLDGKDDQEKIRVALAEQQITDLHYSLVYLVKSHDYEAAKK
EFVKNLTNQLKLWENYLGDRKFLAGDNLTYVDFMAYDVFDFIRIIHESALDSFPALQDFQ
NRIKNIPELQDYMKSSMYIKWPIFDPNVKFGGGGDPPSYL
>Tant_GST017
MIKPILGYWNIRGLAEPIRFLLHYKEVDFEDKRYVFGTNEWSNEKLHLELEFPNLPYYME
GNIKLTQSTTIMRYLGHKYGLVGKDEKQRLRISLTEQQIVDFRTTLVNLSYSPNYESMKG
NFIKKIPDQMKLWEKFLGNRKYLVGDNVAYVDFIAYETFDWFRLFYKDSLHGCPNLQIYQ
DRMKNLPELQDYFNSPRYKKWPIFSAVAKFGCSQEPPERA
>Tant_GST018
MVKPIFGYWDMRGYGEPIRFLLHYKKIDFEDKRYNVHTGDWLKEKFNLGLDFPNLPYYIE
DDLRITQSTTIIQYLARKYGMDGKDERQKVRVSLADLELIDLRTALCSLLYSDHYEALKE
NFIKKIPDMMKQWEKFLGDRKYLAGDNVTYVDFIAYDCFDMYRLFQENALDSCPNLQAYQ
KRIRNLPELQGYFNSPQCRLWPIFRPKAHYGGSGDPPKHL
>Tant_GST019
MVKPILGYWDFRGYVEPIRFLLHYKKVDFEDKRYNVHIDDWLEDKFNLGLDFPNLPYYIE
GDLRITQSTTIIQYLARKYGMDGKDERQKVRVSLADLVIIDLRTALCRLLYSDHYEVLKE
NFIKKIPDMMKQWEKFLGDQKYLTGDNITCVDFMAYDCFDMYKLFQKNALDGCPNLQVYQ
KRMRNLPELQGYFNSPQCKLWPIFKPKAHFGGSGDPPKHL
>Tant_GST020
MVKPTLAYWDIRGFAEPIRLLLHYNKVDFEDKRYNVHTEDWLKDKFNLALDFPNLPYYIE
GDLRITQSTTIIQYLARKYDMDGKDERQKVRVSLADLQLIDLRMALVDVIYSDHYEALKE
NFIKKIPDMLKQWEKFLGDRKYLAGDNITYVDFMAYDCFDMYRLFQENALDGCPSLQAYQ
KRMRNLPELQAYFNSPQCKFWPIYGPKSHFGGSGDPPKHL
>Tant_GST021
MAKPLLGYWDLRGICEPIRYLLRYKKVDFVEKRYVVGQDEWLKDKFNLGLEFPNLPYYFD
GDVKLTQSVAILRYLARKYGLDGNTQEEKRRIHLAEQQILDFRMILRSLVVSDGYESAKD
EFIKNLPNQFKLWEKFLGDRKYVAGNEITYVDFQVYEIFDFYRIFHPSTFENFPTVKAFH
DRIKNIPEIKQHINSPAFKKWPLFGPMAKFGGGGEPPKHV
>Tant_GST022
MTKPILGYWNVRGITEPIRYLLRYKKADFEEKRYVVGEDEWKKEKFSLGLEFPNLPYYID
GDMKLTQSVAILRYLARKHGLDGKTGGEKRRIALAEQQILDFRANLRKLAFSENYETDKD
EFIKDLPKQYQLWEKFLGDRKYIAGDEITYVDFQVYEIFDFYRIFHPSTFESFPTLKAFH
DRIKNIPEIKQYINSSAFRKWPLFGPMAKFGGSGEPPKHA
>Tant_GST023
MVKSTLGYWNIRGLAQPIRYLLHHEKEDFEDRRYLFTDYTWKNEKNALGLDFPNLPYYID
GDIRITQSTAILRYLGRKYGLDGKNDWEKLRVSLAEQQIVELRADFIELAYFSDFKSEKD
RFIETIPDKLKPWEEFIGNQDYLIGQDITYVDFIAFETFDYYRLLHADALVGFPNIRAYH
HRMKNLPKLRDYMDTTFKPWPICGVASNFGGGLIPPKHL
>Tant_GST024
MAPLLAYWNIRGLAQPIRLMLAYSETEYEDKKYEYGPAPEFDRSAWLKEKGTLGLDFPNL
PYYIDGDVKLTQSVTIMRYLARKLKLEPETEEDHIRADLIEQQVADFRTGLTRIAYNPDF
EKLKEEYLKNLPTQLKMFSDFLGKKQWFASQDKLTYVDFMIYETLDNHRILSPECLSEFP
NLKEFMERFEEVPTIQKYMQSSSFLKWPLNGDMAKFGSRNSKK
>Tant_GST025
MAQSKPILYSYFRSSCSWRVRIALAYKEIDYEYKAVNLLKGEQLSDAFKKVNPCASVPVL
VDKGNAISSSNAILEYLEETVPSPALLPADPFARAKVREIVDSIVASIQPLQNMKVLQYV
NKELGKDSKAWGKCWVESGFKSLERILEETHGTFCVGEEITLADVCLVPQVFNASRFDVD
MAPFPLISKISSRLNALRAFKDSHPFVQPDCPADLKASK
