# Supplementary material for: A chromosome‐level genome of the spider Trichonephila antipodiana reveals the genetic basis of its polyphagy and evidence of an ancient whole-genome duplication event
Source: Gigascience. 2021 Mar 19;10(3):giab016. doi: 10.1093/gigascience/giab016 (PMC7976613; doi:10.1093/gigascience/giab016)
Supplement: giab016_Supplemental_Files [file giab016_supplemental_files.zip › P450.Tant.fa]

>Tant_P450001
RMRPVVIANGRSLQSDAVINGYHVPKGTHVIFPHLVVSNDPAYFPEPKRFLPERWLKQST
DAAGCPHANQKIHPFVSLPFGFGRRMCVGRRFAEIELHTLLAKIFRKYKVSYNSGEFVYR
VNSTYIPQSPLNF
>Tant_P450002
KGFGVRKGTIVFINNYVLNMSESFWNHPEQFDPERFLENNFTNNKESGLKCDDNKRTEFI
RKNDNDGSTKSKKYGKQNLNNKLLKKSIPQFLPFSVGKRTCIGQ
>Tant_P450003
MLTVLLVSASVVFAVYAFLYLKHKAHMKKFKNVPGIAPVTVLGNLYEVATIYSKKLPHHP
GVYILQGVLGSNSLFYKEGIQLVWMGTFPIVSIFKPELLELILSSTTSLEKTYEYSYLHK
WLRQGLLTSTGDKWKSRRKLLTPCFHFRILEDFLPTFNDNSLILVRKLRTLQNEEYVDIM
SLIVLCTLDIVCETVMGAKIGAQSGENPEYVKAVHNLGDVLLERIIRPLLWPDFLFNLSK
TGRGFNRDLKILHGFTDKVIKEKKAALLAQRVHGSKEMEDAGLGGKKRQALMDLLLDQHI
NGQQLTEEDIREEVDTFMFEGHDTTATAMNFCLYCIGLYPEVQRKIHEELDSIFGEDTER
PVTLDDVRDMKYLECVIKESLRLYPSVPLIGRILNEDFNHKGMVIPKGTTLNFFIVSIHR
NPEIFPNPEVFDPDRFSPENVVKRHPFAYLPFSAGPRNCIGQKFAFLEEKVILANILRNF
TLVSLDPRDKVQLKMEFVLRPSEPIRIKLTAR
>Tant_P450004
MLIVFFVGAAVVLSVYALLYMKHKTHIKRFKNVPGIHPITVIGNLYGLMRLYSRKLMHHP
GVYILQGTMGNNFMFHKEGLQVFWLGTFPVVSIFKPELLELILSSTTSLEKSYEYTYLHK
WLGLGLLTSTGSKWKSRRRLLTPCFHFRILEDFLPTFNDNSLILVRKLRTLQNEEYVDTM
SLMVLCTLDIVCETVMGARIGAQTGENPEYVKAVHNLSDVLMERITRPLLWSDFLFNLSK
AGKEFNRDLKILHNFTDKIIKKKKTALLAQCSQGSAEQEDIRLGGKKRQALMDLLLDQHV
NGQQLTEEDIREEVDTFMFEGHDTTAMAMTFSLYCIGLYSEVQRKIHEELDSIFGEDTER
SVTLDDIRDMKYLECVIKESLRLYPSVPTTGRILNEEFKYNGIVIPKGTSLNFFIISLHR
NPEIYPNPEIFDPDRFTPDNIRKRHPFAYLPFSAGPRNCIGQKFALLEEKVVIANILRNF
SLVSLDPRDKVHLKMEFVLRSSEPIRIKFTAR
>Tant_P450005
MDGLWELIFTPLGVVLFLIAALFLFIWNSSKSHDCWEKLGVPYVKPKPFFGSTLDNTKRP
FHENELLRYKTFGPIYGHFEGAAPLLSVADPVLLRNIMVKDFQFFANRRGLKTGDTITES
MLQLLEGEDWKRVRAIVTPTFTTGKIKRMLDIFTSCSKVLVDNFRKVAEKGEPVDAKKIY
GAFTMDIIASAAFSTKLDSHNDPNNEFVRVARDVFHKNVNYRFIFYLLFPRIMRLFRVPI
FPPEGVKFFTDVTLRIIEERKRTGQKRNDFLQLLLDTAEEQEIEVKSSEKSDDILNNYEG
ETNDQVFKNFHAKKTLSTNELIAQCVIFFLAGFETTASTLSFVSYYLALNPDIQDKLVAE
IDETVKAGNGELTYEAIQNMKYLDNVISETLRINPPSVRLERVASEDYKLGDTGIVIPKH
TTVTIPTYAIHRDPKYFPDPEKFDPDRFTPEERAKRSPYVFMPFGAGPRNCVGMRFALVE
VKVCLAYVLSNFKIKKSSQTKVPLEYLIGNGLLQPKDVTLQFELRDSCLLKN
>Tant_P450006
MFLIIILTLLCGVILILFRYSLWRQSVCKSIPGNELNFFNFLGDLAEILIFEKTNGSYDI
HQHLMAVSRRWIERNKGKPLFCIWILYKPFVVFLRTDAVKELLKDSKMYDKSSFYESLDL
VFGSGILTSPSEKWKLRRKLLNPCFHHDILKQYLEVFNANSQIVVKVLKQETEKEFSDVR
KPLTRVAMDSICETMLGFSIGTLENDNLDFIKGVERLSDIFMKRNLKFWLWPYITFRLSS
YYREGYGYQQLFLDLARSAFNETKKEYLSKSKKDSKAKRKALIDVILKLHFESEELNEEE
TVQEIVTFILAGYETVAMSMTWALYLIGLHPEVQERIHEELDKVFGKDIDRDATEEDLHR
LNYLHCVLLESNRIYPTIPIFGREALEDTVICGYTIPKGASCVVPSYFLHRDENVFPDPE
KFDPDRFSPQNSTQIPEGAYVPFSIGPRNCIGQRFAWMEMKTILSAVLRNYTFESLDSRD
KVLPVMKVDLVPSTDIRIRIKPREITKS
>Tant_P450007
MVEGTIHIFNSHPFFTFPPPELSETELLAQCVLFFIVGYETTASVLTFVAYCLATNPEWQ
EKLIKEVDEAFEKHSEMSYDAVRDMKILDAVVSETLRKHPPSLGFERTAMEDYVLGDIGV
MVEKGMRVSISIYAMHYDPDFFQDPETFNPERFMDGYEPKHPQYAYLPFGAGPRNCLGMR
FALLEIKLCITNILRHYRIKPLPTTKVSLEYKKTVFFLTVTEMPLKFEKRTDVK
>Tant_P450008
MLEGYYRLFQNTPLFCFWVSYVPFIILTKAEAVEALISGTKFMEKNWSYNWLQPWLGTGL
LTSHGSKWKSRRKLLTPSFHFEILKDFLPVFNEQSKVLVKRLRKETVKDSTDIVMPITLC
SLDIMCETTLGVSVGAQENTDSQYVKSVTRAGEIIMERMLSSWYWFDFLFNFMEKGKELN
HHINILHNFTLGVIQEKKRKLMSGDPNIDSKRKRMALMDLLLEHHIRTRTLTEEDIREEV
DTFAFEGHDTTAMGMSWALYMIGLHKDVQNKIHEELDRIFGDDIERPVETDDLKDMKYLE
CVLKESQRLYPSVPLIARRITEDTTICGYSVPKDSSCIVAVYLLHKDPSVFPVPEKFDPD
RFLPENSIDRKPFAYIPFSAGPRNCIGQRFAIMEEKVIVSSILRNYTIESLDQRDKIPPA
PELILRSSTPIRIRIRPREKHNS
>Tant_P450009
MLLSTFSFHIIDFKKSIEPWQVLRMLSVAAFIWIVVIIVKSAIFRRKYSKVLPGRMFRSF
DFLGCIAEYPWKAQRMSKLPFNVFTLQMASAYSYIYRKSPVFCCWISFVPFVVLNKAEAV
EALISGSKHMEKSWSYKWLHPWLGTGLLTSYGSKWKSRRRLLTPSFHFEILKDFLPVFNE
QSQVLVKQLRNEITKDSTDISMPITLCSLDIICETTLGVTIGAQENSETQYIKSVTRAAD
LIVERMVTPWHWFDFLFYLLPAGRELKHHLNILHDFTRSVIREKKKKLISGEKNVNENRK
RNALMDVLLEHHIQMKDLTEEDIREEVDTFAFEGHDTTATGICWALYNIGLNEDVQEKVH
EELDRIFGDDTERSVNTEDLKDMVYLDRVLKESQRLYPSVPVIARRISEDTNICGYPIPE
GSSCIVIVHELHRDETVFPNPEKFDPDRFLPENSANRHPYAYIPFSAGPRNCIGQRFAVM
EEKVLISAILRNYTVESLCHRDKVPLAVELILRSSKPILLRIRPRQRYSSGM
>Tant_P450010
MLLSTFSFLVIDIKQSIEPWQVLRILSTAVFIWIVVLIVKSALFRRKYSKLLPGQKFRTF
DLLGCIGEYPWKVQRMTKFSFNVFTLQLITAYCYIFRKSPVICCWISFSPFIILNKAEAV
EALISGSKHMEKNWSYKLLHPWLGTGLLTSYGSKWKSRRKLLTPSFHFEILKDFLPIFNE
QSQVLVKQLRNEITKDSTDISMPITLCSLDIICETTLGVSIGAQENSETQYIKSVSRAAD
IIVERMVSPWNWFDFLFYLLPVGRELKHHLKVLHDFTRSVIKEKKKKLLSGEKNVNEKRK
RKALMDVLLEHHIQMKDLTEEDIREEVDTFAFEGHDTTATGICWALYNIGLNKDVQEKIH
EELDRIFGNDTERPVNTEDLKDMVYLDRVLKESQRLYPSVPVIARRVSEDTNICGYPIPE
GSSCIVIVHQLHRDKTVFPNPEKFDPDRFLPENSANRHPYAYIPFSAGPRNCIGQRFAVM
EEKILISAILRNYTIESLCPRDKLPPAVELILRSSMPILLRIRPRQRYSS
>Tant_P450011
MKSKKKRLPPRPFNLPFVGYLPFLGQKPHLTFKKLAEKYGPVFSLRLGTYKAVVITDYDI
MKEAFSKSETLSRPPNFAACMPDQLGLSSANGHEWVAQRRYTIKTMRNVGLGKSKWQEFV
QEEVDEFVQLLGKQKEKPFNPKASLIASIANNVFSLVFGYRLPHEDTKMAIIIQALQSFP
GYFDQTGFFGIPGLLSFYKITGLSQKLKDMIAFNNLLHSEVNKKKKEMNETDETCYVNDY
LKIIEEEESKTETSFQETNLIGNIQSLILGGTETTMNTLLWIFLAMAIHPEVQQKVQKEV
DKILGKSQNPQWTEHLKLPYTYATILECMRWKAVVPGGLLRWTSADVQIGSYDVPKNTII
VASLYAIQNDSKYWKNPSNFAPERFIHDNEVISKQDGWAPFSLGKRNCPGNTPALIELFL
YFTTIMQKFMILLPDAEPMPDLDGKVDVLLAPKPYKLKFVPRLQKKKF
>Tant_P450012
MQSKKKKLPPGPFNLPFVGYLPFLGKKPHVTFKKLAEKYGHVFSLRLGMAKAVVITDYDI
MKEAFSKSEILSRPPNFATCMPDQLGLTAVNGQEWVAQRRYTIKTMRNVGLGKSRWQNFV
QEEVDEFVQLLGKQKEKPFNPKASLSASVANNVFSLVFGYRLPHEDTKMAGIIKALNSFP
GYFDQAGLFRIPGVLSFFKITGLSQGLKDMVAFNNLLRSEVNKKKKEMNETDETCFAEDY
LKIMKEEELNTETSFQETNLIGNIQSLIIGGTETTVNTLLWLFLAMAIHPEVQQKVQKEV
DKVLGKSQNPQWTEHLKLPYSYATILECMRWKAVVPGNLLRWTNEDVQIGGYDVPKNTII
VASLWAIQNDSKYWKNPSNFVPERFIHDNEVISKQDGWVPFSLGKRNCPGNTPALIEIFL
YFTTIMQKFTVLLPDTEPMPDLDGKADLLLAPNPYKMKFVPRL
>Tant_P450013
MYPFFPKIKDIPLKLQFFLEKKSYRTENEKAKNTKMKIPTNILLRCPKFDPLVTRSACPK
ESRSQSTLIAEAVSAEALDRAKPFKAIPGPKPLPLMGNMHRYMPFIGEYNKKAWHEAQRK
KFHQYGLIVREEIAPGFNMVHLFDPRDMEVVSWNEGKFPKREFFVAMRMMREQNPEVYSS
AGVAAANGESWHHIRTRSQTPMLRPEIMKTYLPQMNVIADDLIRRIRLLRLPNHQVPLLI
NELFKWALESVTYILFNERMGCLDDNVSPDSISQRYIKAVNEFFQLSAKVELSSLPIWRV
FPSLSPSYQKLKKVHDFFFEHAMKYVQSKVKDLDKIDPDDSSNLSLMEKLILRGSPRDAS
IMAVDAMAAGIDTTSLTLAYVLRNLAANPEKQEKLQEEIDRVLPNNKPLEIDDIDKIPYL
KACIKESMRLNPTVQGTSRTLDKDIVLSGYRIPADTLITLNYNVSSTQEKYFRDADKYIP
ERWLRSSENTEKNDVFAFVPFGFGPRMCIGRRIAELEMFTLLSKMMQHFWIENKNNELEI
RFQLVLMISNPLTYEFHERKKH
>Tant_P450014
MLYDRDMLSIVLGSLFIILCSYWWYSKSRCKLPPGPWGVPFIGYFPFLGDEPCKKLLKLT
EKYGSVYSINFNGSYTIILNDFESVREAFNNPVVNDRPPNLFDFHPDGLGFAGYNGPEWM
EQRRYAMKVLRDIEREKIPWESNLEAEVEDFLRFLEEKGGQPTDMRDNLAVSVSSNITSI
ILGKRLPKEDPRRNVVDNGVKAVMRTFSQLNLVSFFPRFMQFVARLGLSSFAEDFQKMLS
FNQLIRTEIKYRKEISSAEQNEEIFIDGYLQEMQKLKEKGVKTYFNEKNLVSTAQALIIG
GSDPTRAILEWLFLAMSYYPDVQKKIQKEIDDVLGKDGRLNWTQRMQVPYTYAATLEVLR
WKTIVPLGAVHRVNEDTTIGGYYIQKDTNVMANIYALHNDSKYWEDPETFEPERFLHKDG
STIMRRLDSYAPFSMGRRICPGEMITMMEIFHYFTAVLQKFDIRPVENASVILEGMSGAT
YQPVSQKLRFISRN
>Tant_P450015
MGNVSDLPLSERSRNGYSILVCAQQVLAGYAKLFVHAKQYCLWLFFYPVIVLAKAEAVEA
IFNGPKTIDRPPIYEKFFALFGTGVVSSNGTKWKSRRKMMNPCFRYDILRDHVPTINQHA
QILAERLKVEADKDFTKISRFLSHCSFDAICEFVMGAHMRAQESSREPEFLYATKRTRSG
KEIKKYIATVKAQARFMVQEEKEKYLEGELKFTEGGKKRSLLNMLLEHHLQMKDFSEEDV
IEELITFIVAGYDTTTAAMTWTLYMLGLYPEIQKKVHEELDWIFGEDVKRPATEDDLKDM
KYLECVIKVELFCFL
>Tant_P450016
MDKPSKMQWPPSYKIFLLEKKNISTASWDPFYIWKPRRKILNNCFRYEFLKEHLPILNEK
SQFLVKCLKEETCKDFTKIVNPVSLCALDIICETILGIHIGAQESKKEPEFIHSAKWGFR
LAAERSKNIFLWSDFIYYRTRKGKEMKKHMRTLKEFIQCTKDFSVEDIGDELITFIIAGH
DTTAASVSWTLYMLGLYPDIQRKAHEELTWIFGEDTESSATENDLNNMKYLKCVIQETLR
LYPAVTIIGRSVPENSTISGYPIPKGATCILVPSVIHRDEDVFPNPEKFDPDRFLPENSL
KRHPYAYIPFSAGPRNCIGSAKSFLNRSDTQHDGTDGYCIDNFEKLYSGITG
>Tant_P450017
MIFLRFVRFYFWIRKIAQVVPGKKYRLLNLFGTISDLNLFQKSRNGYSILVCAQQVLAGY
AKLFVHAKLYCVWILFYPIIILAKAEAVEAIFSGNKTIDRPPCYRKFLTLFGTGLLTSNG
TKWKSRRKMTNPCFRYDILKDYEPSLNEHAQILVKRLKEETEKDFTRISRLLSHCAFDVI
CEFVMGVHMRAQESSTEPEFLYATKRIFLLSSRRTTNILLWPDFIFNRAKSGKEVQKHIA
TVRTQARSLVQEEKRKYLEGELKFKEGEKRSLLNMLIEHHLRMKDFSEEDVIEELITFIV
SGHDTTSATMTWTLYMLGLYPDIQKKVHEELDWIFGEDAKRPATENDLRDMKYLECVIKE
TLRLYPSGPFFARQMREDTTICDTKIPKGTLCIALTHVLHRDAEVYPNPEAFNPDRFLPE
NSLNRSTYAYIPFSTGPRNCIGQKLSMMEQIIVISTILRNYTVESLDQRERLLPTFTFVI
NSSTPIRIRIRPRSSNNLL
>Tant_P450018
MFETVTCTWILALIVVVFSFIKWYISRNDDYWKKKSVPHIPRAGYYSMYKEIKEKGLAEI
LKNSLKPFGRRVIGSFEFSTPTVTVADPDILRDIFVKDFHIFSYRRDFTSGDPIGDKTLP
NLMGEDWKRIRTIVTPAFTSKRMRQMGSIINECSETVLEVCKKHSERGEPVDCKRLFGTF
TMDVIASAAFGTKIDSHNDPDNEFVSRVREVFLKMTYFRILLAFCTPWWLVKWIPFFENP
MKMDRDNFFRDVTRSVIKQRKESGRRYNDFLQILMDCADENAQSVSQEAFEDETDLFGSI
TNNALSPTAKYKKLSETELLAQCVLFFLVGYETTATVLTFLAYCLATNPEWQEKLIQEVD
EAFEKHSEMSYDAVRDMKILDAVISETLRKHPPILVAERAATEDYVLGDTGVIVEKGMRV
IIPIYTMHYDPDFFHDPETFNPERFMDGYEPKHPQYAYLPFGAGPRNCLGMRFALLEIKL
CITNILRHYRIKPLPTTKVPLEYKKTVFFLTVTEMPLKFEKRTDVK
>Tant_P450019
MYKEMKEKGIADIIKNLLKPYGRRVVGSFEYSTPTITVAEPDLLRDIFVRDFHIFPFRRD
TVIGDPLGDKMLPHVSGEDWKRIRTIITPAFTSRRMRQMGSIINECSETVVEVCEKHCER
DEPVDCKRVFGAFAMDVIAKAAFGTKIDSHNDPDNEFVSRVRKIFLDITVVRILMAFLVP
WWVFKLLPFIDKPMKMDRDDFFKNVAQSVIKQRKETGRRYNDFLQILMDCADENAQSVSQ
EAFEDETDRFGSIMNSALSPTAKYKKLSETELLAQCVLFFMVGYETTASVLTFLAYCLAT
NLEWQEKLIQEVDEAFEKHTEMSYDAVRDMKILDAMISETLRKYPPLLMAERTAVEDYVL
GDTRIVVEKGMRVVIPLYALHYDPDFFQDPETFNPERFMDGYEPKHPQYAYLPFGAGPRN
CLGMRFALLEIKLCITNILRHFRIKPLPTTKVPLENQKATFFLTVTDLPLKFEKRTDARG
N
>Tant_P450020
MFETVTCTWIFTVIVVVFFFIKWHISRNDDYWKKKGVPHIPRANYYSMYKEIKEKGLAEI
LKNSFKPFGRRVIGSFEFSTPTVTVADPNILRDICVKDFHIFSYRRDFTSADPIGDKTLP
NLMGEDWKRIRTIITPAFTSKRMRQMGSIINECSETVLEVCKKHSEEGEPVDCKRLFGTF
TMDVIASAAFGTKIDSHNDPDNDFVSRVREVFLKMTYFRIMLALCTPWLLKWIPFFENPT
KMDRDNFFRNVTRSVIRQRKETGRRYNDFLQILMDCADENAQSVNQEPFEDETDRFGSIT
NSALSSTAKYKKLSETELLAQCVLFFIVGYETTASVLTFVAYCLATNPEWQEKLIQEVDE
AFEKHSEMSYDTVRDMKILDAVISETLRKHPPILGAERTAVEDYVLGDTGVMVEKGMRVN
ISIYAMHYDPDFFQDPETFNPERFMDGYEPKHPQYAYLPFGAGPRNCLGMRFALLEIKLC
ITNILRHYRIKPLPTTKVPLEYKKTVFFLTVTEMPLKFEKRIDVK
>Tant_P450021
MFETVTCTWIATLLVAVFSFIKWYISRNDDYWKKKGVPHAPRASYYSTYKEVKEKGLAEI
VKTSLRPYGRRVIGTFEFSTPTVTVADPDILRDIFVKDFHIFPFRRDLKTGDPLGDKSVA
SLSGEDWKRIRTIITPAFTSKRMRQMGSIINECSETVLEVCGKHCERDEPVDCKRVFGAF
TMDVIASSAFGTKIDSHNDPDNEFVSRVRKAFLDVTFLKMMLALTVPWWVFKLIPFIENP
MKMDRDDFFRNVTRSVIKQRKETGRRYNDFLQILMDCADENAQSLNQEAFEDETDRFGSI
TNSALSPTAKYKKLSEIEILSQCVLFFMVGYETTATVLTFVAYCLATNPEWQEKLIKEVD
EAFEKHTDMSYDAVRDMKILDAVVSETLRKHPPLLVAERTAVEDYVLGDTGITAEKGMRV
IIPIYTMHYDPDFFHDPETFNPERFMDGYEPKHPQYAYLPFGAGPRNCLGMRFALLEIKL
CITNILRRFRIKPLPTTKVPLENKKSVFFLTVTELPLKFEKRTDVRGN
>Tant_P450022
MLYAWIIGIIIVVLSLYQWYVSRNDDYWKKKGIPFMPRMSLFTLGYTLLKKDVAQVLMDM
SKPYGRVVGSFEGSTPSVVVKDPNILRDVLVKDFHVFPYRRIMKTYDPIADAMVTMVTGE
DWKRIRTIITPAFTSKRMRQMASIMNDCSKSLLEVCERHANEGKPIDFKSAFGAFTMDVI
ASSAFGTKIDSHNDPKNEFVQKVRENFLTFTIPRLIVAMLVPGWILRWIPLDLNPMILDK
DNFFKNVTMNVIKRRKESGRRYNDFLQMLMDIADETAQNENQEAVEDETDRFGSITNNGM
MPFNSKNKKLSTTELLAQCVLFFSVGYETTATALTFVAYCLATNPDWQEKLIKEVDEAFE
KHVEMSYDAVRDMKVLDAVVSETLRMHPPIGSGERTAVEEYKLGDTGIVVEKGMRVTFFA
LAMHYDPEFFQDPETFNPER
>Tant_P450023
MYYAWILAIIIVILSFIKWYSSRNDDYWKKRGIPYIPRASTFVMFYMISRNNIADLVKNV
SKNYGRVVGSFQGSEPTVTITDPNVLRDIFVKDFHVFPYRRIMKTYDPIADAMVSLMVGE
DWKRVRTIITPAFTSKRMRQMSSIMNDCSKTLVEVCEKHCSKGKPVDMKGAFGAYTMDVI
ARSAFGTKIESHNDPDNEFVKNVRKNFSDFTVPRMMFALLVPGWILKWVPYTLNPMVFDK
DNFFRDVTMSVIRQRKETGTRYNDFLQMLMDIVEETDQNENQETVEDETDRFGSVTNNEM
TPSISKNKKLSSTELLAQCVMFFMVGYETTATVLTFVAYCLATNPEWQEKLIKEVDEAFE
KHGEMSYDAVRDMKILDAIVSETLRIHPPVVSGERTAVEEYNLGDTGIVLEKGMRVQFIV
YAMHFDPEFFPDPETFNPERFMEGYEPKHPQYAYLPFGAGPRNCLGMRFALLEIKMCLAN
LLRNFRLKPHSTTKVPLEYKKAAILLSVNELPLTVEKRTDVKNRQ
>Tant_P450024
MPRENYLIRMYKLTTGNMADFIKNMTKKDGGIIRLMGSFEGSTPRITVAEPDLLRDILVK
DFHIFPYRKEMKTGDPIGDKMVSMIIGEDWKRIRTIITPAFTSKRMRQMGTIMNECSRTL
IEVCENHYKDRNPVDCKGLFGAFTMDVIASSAFGTKVDSHNDPQNEFVRRAKEAFLRFTP
LRIVFSVLIPHWITKLIPESMNPFKFDREDFFKDVTMNVIKQRKQTGKRYNDFLQLLMDA
SDEAAEAEDTETVEDESDRFGSVTSSAMSSHAKYKKLSNEELLAQCAMFFMVGYETTAST
LTFISHCLATNPTWQEKLIKEVDEAFEKHTEMSYDAVRDLKILDAVVSETLRLHPPAAST
GRTAVEDYDLGNTGIVVKKEMMIMIPIYAMHYDPEFFEDPETFNPERFMDGYEPKHPQYA
YLPFGAGPRNCLGMRFALLEIKMCLANLLRHFRLKPHSTTKIPLEYKKGTILLTVNHLPL
LVEKRTDVK
>Tant_P450025
MYYAWILAIVIVILSFIKWYSARNDDYWKKKGIEYMPRVNLITMFYMLSKANMGQVIRDM
VKGYGRVVGSFEGSAPSVTVTDPNILRDILVKDFHIFPYRRIMKTYDPIADAMVTMITGE
DWKRVRTIITPAFTSKRMRQMASIMNDCSKTLLEVCEKHCNEGKPLDAKGAFGAFTMDVI
ASSAFGTKIDSHNDPENEFVKNVKRNFASFTFTRMIFALFIPGWILRWIPLDLNPMILDK
SHFFRDITMNVIKRRKESGRRYNDFLQMLMDIADETSENENREAAEDETDRFGSVTHNEM
TSFASKNKKLSNTELLAQCVLFFMVGYETTNTVLTFAAYCLATNPEWQEKLIKEVDETFE
KHSKMSYDVVREMKVLDAVVSETLRMHPPIGSGERTAVEEYKIGDTGIVIEKGMRVVFLF
YAMHYDPEFFPDPETFNPERFMEGYEPKHPQYAYLPFGAGPRNCLGMRFALLEIKMCLAN
LLRHYRLKPHTTTKVPLEYKKGAIFLTVNELPLTVEKRTDSKLKS
>Tant_P450026
MFNFYFSSVVVFFAVFTCLVKWYLSRNDDYWTKKGIPSTPRENYFTMIYKLSTLNMGDFI
KDMTKKYGRVFGSFEGSTPTVTVAEPDLLRDIFVKDFHIFPYRNEMKTGDAIGDKMVTVV
IGEDWKRIRTLITPAFTSKRMRQMSSIMNECSETLVKVCEKHYNKGEPVDVKGMFGAFTM
DVIASSAFGTKVDSHNDPQNEFVRRAREAFLKFTPFVIMFSAILPHWFMKMIPESISPFK
FDKDNFFRNVTMSIIKQRRKTGRRYNDFLQLLMDSSDEVAQVENQEEVEDETDRFGSITF
SETSPSAKYKKLSNVELLAQCVLFFMVGYETTAAVLTFAAHCLATNPEWQEKLIEEVDEA
FEKHGEMSYDVVREMKVLDAVVSETLRMHPPAASSGRTAVEDYELGNTGIVIKKGMTVMI
PIYAMHYDPDFFQDPEAFNPERFMEGYEPKHPQYAYLPFGAGPRNCLGMRFALLEIKMCL
ANLFRHYRLKPHSTTKIPLEYKRGAVLLTVTELPLIVEKRTDAKMSS
>Tant_P450027
MFVDIYYACAIVLMMALVSFIKWYLTRNDDYWTKRGIPSTPRESYLTFIYKLSTQDMREF
LTNLTKGRGRVFGSFEGSSPSVVVAEPDLLRDILVKDFHIFPFRNEMKTGDAIADKMVSG
VNGEDWKRIRTIITPAFTSKRMRQISSIMNDCSQTLLEVCEKYSNKGEPVDMKGMFGAFT
MDVIASSAFGTKVDSHNDPQNEFVKRARAAFLKFTPFVIMVSLVIPHWILKLIPESINPC
KLDTDNFFRDVTMSVIKQRKETGRRYNDFLQLMMDAADEAEQTENQEVVEDETDRFGSIT
FSETSASAKYKKLSNNELLAQCILFFMVGYETTAAMLSFITYCLATSPEWQEKLIKEVDE
AFEKHGEMSYDGVREMKIMDAVVSETLRMHPTGASTGRTAIEDYELGNTGIVVKKGMTVL
IPTYAIQYNPDFFEDPETFNPERFMEGYEPKHPQYAYLPFGAGPRNCLGMRFALLEIKMC
LANLFRHFRVKPHTTTKIPVEYKKGSVLLTVSELPLLVVKRTDVKS
>Tant_P450028
MYVDIYYACSIVLIMVLLSIVKWYLARNDNYWTKKGIPYTPRQNFFVFLFKLYAQDMGKL
IKNLTKEYGRVAGTFEGSSPSVMVAEPDLLRDILVKDFHVFPYRNAMKTGDDIADKMVST
VIGEDWKRIRTIITPAFTSKRMRQISSIMNECSQTLIGVCGKYSNKREPVDVKSMFGAFT
MDVIASSAFGTKVDSHNDPQNEFVRRAREAFLKFTPLFVVFSIMTPHWVLKLIPESINPF
KLDKGNFFRDVTMSVIKQRKETGRRYNDFLQLLMDATDEAAQIESEEIVEDENDRFGSIT
FSETSPSAKFKKLSNNELLAQCILFFMVGYETTGVVLTFVTYCLATNPEWQEKLIKEVDE
SFEKHGEMSYDTVREMKVLDAVLSETLRMHPPAASTGRTAVEDYELGNTGIVIEKGMSVM
IPTYAMHYDPDFFEDPEIFNPERFMEGYEPKHPQYAYLPFGAGPRNCLGMRFALLEIKMC
LANLFRHFRVKPHSTTKIPLEYKRGAILLTVTELPLLVEKRTEVK
>Tant_P450029
MGSVVGKYLDQTIEEFKKGHCKESLLVKMLQLEEASRRDVFTMILDMFMAGIDTTAFTLS
FGLYNLAKNKNVQEKLREETMKYLPTKSSRFSGTPLSQRQYLNSVIKETLRVNPIAVGTG
RIIQKDLELGGYCVPAQTMVILQHQVASMQEKFFPNASQFDPERWIRRDFTPLVSSPFGY
GGRMCVGKNLANRELYLAFSKMVRNFDISYHYEDIDSVNRLINVPDKPLKLRLKKIPE
>Tant_P450030
MEVTTYVIISLFVLLISLWLTSGKNAKKRLPGPIGLPVVGYIPFMTRKPYIKLTELLKIY
GPLYSVRLGSVNVVIISDYELMKEAFTKDAFMGRPPNFNIELSKDTIKTGALSDLPWKEQ
KRFSLHMLRDLGFGKTRMEEHIKEEILELLERMSDHVGKPTKLSYLLVPSMSNNIASLVF
GKRLKYDDPERQNLDRLLKEAGRLAGSLTWLAFFPSIKKIVDYFNIGNKGQLVRVVREIT
DYCRIEIKKHEESLDPNNIRDFMDGYLLEIQKRANDPDSTFKKDVLSDLSRAFFGAGSET
VRVTVEWLLLVCIAYPEVQKKIHSEIDEVVGRDRFPTWQDHPNML
>Tant_P450031
MVFQIILKSLYFEDFLRLACVIVFAYVICVLLSIIIRRFEIRQKGPPGPTGFSFVGYLPF
LSKEPHKTFWNLRGKYGNIISVYLGQKYTIVLNEYKVAKEVLCNAAALDRSPDIFSHLGD
IGFIAENGERWVEQRRYCLSATRDLVLGRGHWEDLIMDEASSFMKYLGGLKGKPTDISHN
MATSITSNIISLLIGRRLKRDEEADKVQLSIDYSDIAFTYTGPSYATTAIPGLRMFCEKY
KIAGYDNAFEIIHKFSSFIRDEINLHKKSQDFRNVQDFINSYLQKISDLKNNEDIKHSFS
EAMLEGNLAILFLGASDTIFSSLGWLYRLMSKHKDIQEKVYAELMEFIGLDVTANLWALH
HDPAYWDQPEEFRPERFLTDGDTKIAKNLPSFAPFSFGRRNCPGETIAWMELLFYFSETL
KKFEISPPPQKEAEFIIENGLVARLSPQPLCFKERKH
>Tant_P450032
MEFEAIQKYFKTIEFGSATNGLLVTIGCLIIVKLLQKTITWFNFIRKGPPGPMGLPIVGA
LPFLGNEPYKTLWEMKDKYGDIISVYLGPRYTVVLNEYTVMKEVLSHPYALDRALEQFSA
LGNLGFGTENGEQWQEQRKFVLSAARSLGLGKGPWQTLIKEEASSFVEDVKKFKGNPTNV
SALLLSSINASIISLLIGRRLNKEEEANKIKLCYEYADVAFKFIGPSDPVSLIPGLRKLY
EILKIGDFDRAAKTIKTFTSFVKDEVNRHKASPALRELRDFINSYLDKLSGISKAKDSKN
YFSEKMLEGNLSVLFLGASDTISSSLGFLITLMCKYKEVQDKVYAEVTEAVGKDGKVGYE
DRNKVPYTFAVLMETQRFASVVRLSGTRKAIQDIHIRECVIPKGADITANLWALHHDPKY
WDKPDEFRPERFLTEDCTKLVKQPPSYAPFSTGKRNCPGETIAWMGILSYFTEIVKNFEI
SVAPGKKLEYKESGGLIMRLEPQPLCFKPRNN
>Tant_P450033
MPLRRVRSHYHQLTKFERGRKYTIVLNEYRVAKEVLCNAAALDRSPDIFSHLGDIGFIAE
NGERWVEQRRYCLSATRDLGLGRGHWEDLIMDEASSFMKYLEGLKGKPTDISHNMATSIT
SNIISLLIGRRLKRDEDADKVQLSIDYSDIAFTYTGPSYATTAIPGLRMFCEKFKIAGYD
NAFEIIHKFSSFIRDEINLHKKSQDFRNVQDFINSYLQKISDLKNNEDIKHSFSEAMLEG
NLAILFLGASDTIFSSLGWLYRLMSKHKDIQEKVYAELMEFIGHNGRARYEERHMFPYTF
AVLLEAQRFGNIVPLSGTRITNQDIHINGYAIPKGSDVTANLWALHYDPAYWDQPEEFRP
ERFLTDGDTKIAKNLPSFAPFSFGRRNCPGETIAWMELLFYFSETLKKFEISPPPQKEAE
FIIENGLVTRLSPQPLCFKERKH
>Tant_P450034
MVFQIILKDSYFEDFLRLASVIALAYGICVLLSKVIKWFEVRKKGPPGPIGLPFVGYLPF
LGKESHKTFWNLRKKYGNIMSVYLGPKYMVVLNDYNTAKDVLCNAAALDRSPDIFSHLGD
IGFIAENGETWVEQRRYCLSATRDLGLGRGHWEDLIMDETSSFMKYLADLKGKPTDISHG
MASSITSNIISLLIGRRLKKEEEAEKVQLSIDYADIAFTYTAPSNPTTVVPGLRKFCEKF
KIAGFDKAFETVQKFSSFIRDEINLHKTSQDFKNVQDFINSYLEKITDLSNKEDVKHAFS
ESMLEGNLAILFLGASDTIFSSLGWLYRLISKHKDIQEKVHAELMEVLGKDGRARYEERQ
KIPYTFAVLMEAQRYASNVPLSTTRRANQDIHINGYVIPKGSEITANLWALHHDPAYWDE
PEEFRPERFLTEGGTKLVKNPPSFAPFSIGRRNCPGETIAWMEILFYFSETLKRFEVSST
PQKEPEFIIENGLVSRLAPQPLCFIERKP
>Tant_P450035
MEFEAIQKYFKTIEFGSATNGLLVTIGCLIIVKFLQKTITWFNFIRKGPPGPVGLPVVGA
LPFLGTEPYKTLWEMKDKYGDIISSLQSFRSVYLGPRYTVVLNEYTVMKEVLSHPYALDR
ATEPFSALGSLGFGTENGEKWQEQRKFVLSAARSLGLGKGPWQTVIMEEASIFVEDVKKF
KGNPTNVSALLLSSINASIISLLIGRRLNKEEEANKIKLCYEYADVAFKNIGPSDPVSLI
PGLRKLYEILKIGDFDRAAKTIRTFTSFVKDEIYRHKTTPALRELGDFINSYLDKLSGIS
KEKDSKNYFTEKMLEGNLSVLFLGASDTISSSLGYLITLMCKYKEVQDKVYAEVIEAVGK
DGKVGYEDRNKVPYTFAVMMETQRFSSVVRLSSTRKAVQDIPVRGYVIPKGSDITANLWG
LHHDPKYWDKPDEFRPERFLMEDGTKLIKQPPSYAPFSVGKRNCPGETIAWMGILSYFTE
IVRNFEISVAPGKKLEYKEVGSLVMRLEPQPLCFIPRNS
>Tant_P450036
MDFEAIQKYFNTIDFRPGTNGLVLTIGCLIFVKLLQKLVKRISLLRKGPPGPVGLPIIGY
LPFLGKEPHKTFWKMKDKYGDIISVYLGPKYTVVLNEYTVMKEVISHPYALDRATDQFSS
LGSLGFSTENGEQWQEQRKFVLSAARNLGLGKGSWEALIMEEASHFVEEVKKFKGNPTNF
APILVSSLNASVISLLIGRRLNKEEEANKIKLCYDYSDVALKYVGPSDPTSLVPGLRKLC
EIFKIADFDRAAKTIRNFTSFVRHEIIRHKTSPALRGIGDFINSYLDKISAISKAKDIKH
HFSENMLEGNLSVLFLGASDTISSSLSYLFRLMCKYKEIQDKVYVEVIEAVGKDGKVRYE
DRNKVPYTFAVMMEMQRFVSVVRLSTTRKAVQDIPVRGYVIPKGADITANLWALHHDPKY
WDNPDDFRPERFLTDDGTKLIKQSPSYAPFSVGKRNCPGETIAWMGILSYFTEIVKNFEI
SVAPGKKLEYKEVGSLVMRLEPQPLCFIPRIN
>Tant_P450037
MLTSIPAVRYGLENEDYVRHMVQQRNPHYVVRETGLVVHPIEQRWQGSLGRLNDGRRLKK
EEEASKIQLCLDYADVALKYIGPSNPSSLVPGLRKLCKIFKIGGFDYASNTIKNFTSFIR
NEITHHKNSPSLRDVEDFINCYLDKLSEISKGKVTKNYFSEKMLEGNLAVLFLGASDTIS
SSLGWLLRLICKYKDMQNKVYAEVIEAVGKDGKVRYEDRHRIPFTFAVLMEMQRFVSIVP
LSGIRKASNDIPVRGYVIPKGYYVTANLWALHNDPKYWDKPDEFKPERFLTDNGTKLIKQ
PPSYAPFSVGKRNCPGETWEY
>Tant_P450038
MVAAITYYYHNSKAVGSLVLPFLGKEPHKTFRKIKEKYGDIFGVFLGPKYTVILNEYTVM
KEVLSHPYALDKATEIFSILGNVGIVKAEMKKRVKYKPSVQIRTTSEVISAACTCPAGGT
PAFCKHRICIASCNF
>Tant_P450039
MIENKDHSMINSLSECISIRLGSQTVVVLNDTASIREAFTKPEYLGRPPHSSFSVFGVQS
PFFLSDMHMWQEQRRFVVHTLKDLGLGKSKIEEQVLDEIEHFCNVLKSHGGKPMDVIVPL
TPSISNNICSLIFGKRYGYQEPERISLDNNLNEVSKIIGQTAAHIFFPWIKYIPFMMKLL
DYDKGSLMFKNSEEIFTKKINEHKDTLDPKNIRDFMDRYLIEMETRKKKDPDTTFTGKF
>Tant_P450040
MEYLNTKLLTPKLRNDIEKIIFEISAFRNQILIGICVCFVAYLIARLIKRITSNFPPGPT
GLPILGYLPFLSENLHLDLIKLGKKYGDVFSLSLGSQNIVILHGADTIKEAFAKTELLGR
PPNADLEIVNPSSSFFSSDVHAWKEQRRFVVQAMKDLGLGRTKIEADIMDEIHHFLEVLK
NTKGRPIDVKMPLSPSMSNNISALIFGKRYEYDDQDRQMLDRNLEQAHESFGLISLYTLF
PWIRYIPFAVKFIKVNKSVEAADNIRRFFKNEINKHSKSLDPRNIRDFIDSYLVEMKSQQ
KQNSKTTFNDDRLMSNVIDIFGAGSETVRTSILWFVYSMAAFPDVQKTVQQEISEIIGTE
RDPEYLDMKCMPYTHAVIMELMRWKTIVPLNIMHYTLADTKVGGYDIPKDTTVIANFWQA
HNDTRYWDEPETFKPERFLSKDGKSIMKSKYFIPFSLGKRACPGESMAYLEMFLYFTSML
QKYDISFPSGVKPTFKAKLSITYRLEPFEVRFTPKP
>Tant_P450041
MIAPCKISIRLGSQTVVVLNDTASIREAFTKPEYLGRPPHSSFSVFGVQSPFFLSDMHMW
QEQRRFVVHTLKDLGLGKSKIEEQVLDEIEHFCNVLKSHGGKPMDVIVPLTPSISNNICS
LIFGKRYGYQEPERISLDNNLNEVSKIIGQTAAHIFFPWIKYIPFMMKLLDYDKGSLMFK
NSEEIFTKKINEHKDTLDPKNIRDFMDRYLIEMETRKKKDPDTTFTDATLIGSVGDLFGA
GSETGRTSISWCLYTVAAYPDVQKKIQEEIMDVLGAERSPEFLDQKSMPFTHAVILEVMR
WRSIVPLNVLRYTLANTSVSGYDIPQGTTIMANFWAVHHDPRNWEDPDTFKPERFLSPDG
KSVVKSPNYMPFSVGKRACPGETMAYMQIFLYFVSILQKFDVRFPEGVKPDFEGNLTITF
APKPFKIRFIPRN
>Tant_P450042
MFENLLKVKNEVWIAVFVTILVYIIGYLIRWSRLKFPPGPIGLPVVGYLPFLSKDVHLKF
IELAKKYGDVFSIRLGSQTVVVLNDTASIREAFTKPEYLGRPPHSSFSVFGVQSPFFLSD
MHMWQEQRRFVVHTLKDLGLGKSKIEEQVLDEIEHFCNVLKSHGGKPMDVIVPLTPSISN
NICSLIFGKRYGYQEPERISLDNNLNEVSKIIGQTAAHIFFPWIKYIPFMMKLLDYDKGS
LMFKNSEEIFTKKINEHKDTLDPKNIRDFMDRYLIEMETRKKKDPDTTFTGKF
>Tant_P450043
MAEGLTGAVEAFHLLRNQFGTSILKEIIVCVLILLLIAWKVKPAKKNSKKLPPGPFSLPI
VGYLPFLGKEPFKGLHKLRKKYGNIFGLYIGRSYTVILGDYEAVKEAFSKSSTLDRPAIA
FDFVPDGVGFSSVNGQEWVEQRNYSVKTIKNLGVGKSNWETSVQAEVEDFIKKISIHDGR
AFDVNKLLTASVANNISSFIFRKRLPINSQNVDFLYRSVNAISQFAAPIGFRNCFPFLCD
ILVSLGITEYASYKKDIIKFHMFVRKEVELCKKNAAEENLEEFIEGYLTKIRQNEDNNLG
NTFNYTNLHGNLQALFIGASDTTKTSLTWLLLAMATYLDIQSKVHEEIDAVLGKEKKIDW
SDRSSLPYTYAVIMEGQRWKTIAPVNTPRIATEDITLGGFDIPKGTVIMANNWGVHNDTK
YWKDPEKFQPERFLLEDGKKVNMKPESYIPFSYGKRNCPGEVIAMIEMLFYFVALMQRFQ
VLPPKGKTPSMKATVGLTYHPVSQELRFLNVIFLLNMAFRYSVIAGAVGFFGGILYRDKR
PLNIFGVKAAEEKSALVDAVEPMDIDVEDPVSSTMQFGFPSVDTIRSRKSYVLSYDRRNR
VPHWVFEHLTPELIAHDENINRSKSEFFEDNSIHAYFRSTNADYKHSGFDRGHLAAAGNH
RGKQEYLDDTFVLSNITPQVGKGFNRDVWNKLEKHVRKTVRKYKNVYVVTGPLYLPRMEP
DGKKYVKYQVIGPHDVAVPTHFFKVVVSERDAQFDMEAYVMPNAPIDDTVPLKAFMVPKD
VIERCAGFLLFEKLPNSVFRSVNGKPPKK
>Tant_P450044
MLKIFSNNLYEKEMTEYINELVSRNLRSGVPKMVLEISPFQYQVLVGICAFLVAYKIGNL
IKRLRSNFPPGPIGLPIVGYLPFLSENTHLDLIELGKKYGDIFSIRLGSKNIVILHGADI
IREALAKPELLGRHPDNPIKALNPFSAFFVRDVHVWKEQRRFVVQTMKDLGLGRTKIEED
VLDEINHFLEVLRKQNGQPIDVKEPLSPSMSNNICALIFGKRYEYDDPDRQLLDKNLDEG
NEFLSQTSTYLFFPWMRFIPFHHKFLHIDKSKEAFDKIRNFFIPEIQKHVKSLDPRNIRD
FIDGYLVEMKTQQEKDPNTTFNDDMLMSNVLDIFSAGSETVRTTILWFVYSMAAFPEVQK
KVQQEILEVIGTERNPEFLDLKYMPYTHAVLLEQMRWKTIVPLNLIHYSVADTKVGGYDI
PKDTMVIANFWQAHNDPRYWDEPEKFKPERFLSKDG
>Tant_P450045
MEYLNNLVIPNLRRGIQKMVLEVSPFQYQILVGICTFFVAYVILNLIKRLRSNFPPGPIG
LPIVGYLPFLSQNTHLDFIELGKKYGDIFSVRLGSQKVVILHGAEIIKEALTKPELLGRH
PENPLKHLNPSSAFFVRDVNVWKEQRRFVVQSMKDLGLGRTKIEDEVLDEINHFLEVLRK
QNGQPIDVKEPLSPSMSNNICALVFGKRYEYTNPDRQLLDKNLDLANEFASQTSGSLFFP
WLRFVPFSSKFLQIENSRAAINEIRKVFVPEIQKHVKSLDPRNVRDFIDSYLVEMKSQAE
KNPNTTFNDEMLISNVLDIFGAGSETVRTSILWFVYSMAAFPDVQKKVQQEISEIIGTER
NPEFLDLKSMPYTHAVLLEQMRWKTIVPLNLMHYSLADIKVGGYDIPKDTIVIANFWQAH
NDPRYWNEPEKFKPERFLSKDGRSVVKSKYFMGFSLGKRVCPGESMAYLEMFLYFTSMLQ
KFDIVFPPGTKPTFDAKLTVTYRLEPFKVQFIPKH
>Tant_P450046
MMEYLSRLITPSSKSGFQKLILEISPFQYQILIGISAFFVAYLIGNIIKRLRSNFPPGPI
GLPIFGYLPFLSENTHLDLIELGKKYGDIFSVRLGSQKVVILHGAEIIREALAKPELLGR
HPENPLKYFNPSSAFFVRDVNVWKEQRRFVVQSMKDLGLGRTKIEDEVLDEINHFLDVLK
NQNGQPIDVKEPLSPSMSNNICALVFGKRYEYTNPDRQLLDKNLDEGNDFLSQTSGTLFF
PWLRFIPFSSKFLQIEKTKASYNNIRKFFIPEIQKHVKSLDPRNIRDFIDSYLVEMKSQA
EKNPNTNFNDEMLMSNVLDIFGAGSETVRTSILWFIYSMAAFPEVQKKVQQEIFEIIGTE
RNPEFLDLKSMPYTHAVLLEQMRWKTIVPLNLMHYTLADIKLRGYDIPKGTIVIANFWQA
HNDPRYWNEPEKFKPERFLSKDGKSVVKSKYYMPFSLGKRACPGESMAYLEMFLYFTSML
QKFDIVLPPGTKPTFDAKLTVTYRLEPFKVQFIPKH
>Tant_P450047
MLSKLSRFGYACMPARYRSSAAATATVGCPFQQAGNEDHEVNLAFRNARPFSEVPTPKGL
PILGTAIELIRSGGAAKIHEYCHKRHQELGPIFKEKMGALDVVVVSNEDYITQVYKAEGK
NPMHLVPEPWLIYNEKKGIKRGLFFMDGDQWRSRRSVLNHLLIPKIAELHGHIFTSVVND
VVDRWGKIVEKTEDGVLPNLENELYNWSIETLGTMVFGRRLGCVMPAESESQLHEFVHQV
QQIFKESATMAIIPPKLASTFRLPVWRRFESAADTALDMARGYVEERIAEIDQESKAKKP
IGGILKYLLDIPNIVQNEIVNIVADLILAAADTTSHATQWALYSLARNPECQERILSEIA
RVVPDGREIDHNDIKHIPYLMKIVKETLRLYPIASFLTRVLPEDIVVGEYVIPAGKLFFM
SQYTVGRDPERFDDPEKFDPDRWDNPKPNAHGCMPFGHGARGCIGRKVAELKMQLLLAKA
VKKYHIEAVNEKEVGIALRMITTPDQPIKLRLTKRT
>Tant_P450048
MSYFDGIVTNFLGAFALVLICSYVYNWIRSRNYPPGPHGLPVVGYVPFLGEKPNLTLENL
SKKYGDVFSFYIGPQLMICVSDYEIIKEILNHPLTLARPPQAFDFLVGKGGFSGLSGEAW
QEQRRFVVQAMRNLGLGKGLWETMIQDDSAVLVKEIQKANGEPFAFNEPLAVSQISNNLS
LLFGRHLDPEAEKDDIEVMTELSRKMMDYVSSVNVNIILPWLTKLMMLFNVFNYQDFINL
LQKVEDIFKKEVEKRINAKEELTKDDLIGCYLQEIEKRKNDSQPHNFNVINLRGNLLMLF
LAGQDATIASVSWLLLLMAKYPDVQTKVCEEIDQVIGRDGTVYFNDKNKLPYTMATMLEM
LRYISINPLFPPRYVLDTFNFGGYTIPQGAQVVCNSWAMLHDSRYFNDPMAFKPERFLKE
EGIKAEKVKGYGPFSFGKRNCPGEGIAMMTMYLYFVSIMQKFKIRTPDGGSPDMEYKFSA
GVLPKPQKLCFIER
>Tant_P450049
MKEGFQCIWFGPNPVISMFSPEVIELVLSSSTSLEKSFEYSFLHRWLGLGLLTSTGSKWK
SRRKLLTPSFHFKILEDFLPTFNDQSMFLVKKLESLQHEEYVDITPVVILCTLDIVCETV
MGASIGAQKGENIEYVSAVHNLGNFFNQRTVRPWLWLDCLFSLSSTGRCFDKDLHTVHSF
TEKVIREKKEERKNKPFRKEEASEDDFKSKKRLALMDLLLDLHMNEQQLTENDIKEEVDT
FMFEGHDTTAMGIAFALYCIGLYPEVQEKIHEELNAIFGEDRERHVTMDNARNMKYLECT
LKESQRLYPSVPIIGRKLNEDIHYKNWIIPKGTTLHCNIYTLHRREDLYPKAEVFDPERF
LPENSQNRHPYAYIPFSAGPRNCIGQKFALLEEKVVISNILRRFKVVSLDPRDRIHAKIE
FTLRPAVPLRLKFMPR
>Tant_P450050
MLFSVLIALVVIFFLRWLLQMKTGYKYYKNLPGVPPQSIFGNIGWVLNIYTRKAEFHPGV
YILQRITGYNFLHVKEGFHCVWFGPNPVITMFSPEVIELVLSSSTSLEKSFEYSFLHRWL
GHGLLTSTGTKWKSRRKLLTPSFHFKILDDFLPTFNDQSMFLVKKLESLQHEEFVDISPL
VILCTLDIVCETVMGASIGAQKGENLEYVSAVHNLGNFFNQRTVRPWLWLDCLFSLSSTG
RGYDKDLHILHSFTEKVIREKKEERKNKPLRLEEATEDDFKSKKRLALMDLLLDLHMNEQ
QLTENDIKEEVDTFMFEGHDTTAMGIAFALYCIGLYPEVQEKIHEELDAIFGEDRERHVT
MDDARNMKYLECTLKESQRLYPSVPMIGRKLNEDIHYKNWVIPKGTTLHCNIYTLHRRDD
LYPKAEAFDPERFLPENSQNRHPYAYIPFSAGPRNCIGQKFALLEEKVVISNILRRFKVV
SLDPRDRIHAKIEFTLRPAVPLRLKFSPR
>Tant_P450051
MMYATAVLLGLMCLCSSLAMLLHSVTTALLALVCLCFYFLYKQWRTSHDYWKNQGIPFVP
GDFLGYKGWGDKNPPLHELESFWYKTYGRIYGRYEGIKPVLCVGELNILRRIFIKDFLSF
PNRRDMRFGDPVMDNTLFVLEDEPWKRVRNVVTPAFTTSKLKKMMVLLQTCCDTLVENLT
KSSQSSEIINCQEIFGGFVISTIGRCAFGMSINSMKDPNNAFVEKSKKLFNENLSWRTRL
TLFCPILMKIFRMKLLNPETTGFYRNIIIQVLEERKNTSLIFDDFLQVLLDAEESNNNGE
DTICEKGSCQTKVNTGAKVQKKGLSYDELVSQCVTFFIAGFDATTSLLSHLVYRLAMNQQ
YQENVYNEMNEALANDDGTVSYNVLKDMKYLDAGINECLRLCPAMVRSERRTAYDCVIEN
EENGKESIQVKKGTIISIPVYGIHHDSEWYPEPEEFRPERFYDEKPPPMAHLPFGEGQRI
CVGMRFVHMQVKLCLAKILMKFQILPAPTTPKTLNFIEKRNILTVENVEVLLKERSSS
>Tant_P450052
MALLDHYLFIHLVRPVLVLGFAWFLFRFWKSFANLPPGPWGIPYFGYYPFLTTQCHIDFA
NLAKKYGNIFSFRTVGGKLFVILHGPKLIKEVLVNRSKEFIGRPLESNLLEWISDGLGVT
QEEGPSWSEHRRYFLQTVKNFGFGKLEIEGKIHEEIRILKSDLEKTEGQPTDINFHVTYA
VNSIITQIMFARKFEKYGPIFPKLAKAAHDLIAVFADQRFMLVGLPFRLSIECLPWGAEV
REARSVLKNVVQEIIDDHIRTFDPNNLRDYVDTYLLEMKNLRERGEFEKSSFTMDRLLGI
SMNMTMEGTDSVGESVSSLLTEASKHPEEQKKVQKELDSVVGKERLPSMLDRPKLPYLEA
FIQELFRTAQAFYNTTHYSNFEETTIQGYRIPKRSIIVGNLWSINNDPETFPNPSKFDLN
RFLGEYGEKLTVDGPVPFSMGKRDCVGKSLAKIEVFLLVASVLQSFTLQPTDKHGILRVI
PRK
>Tant_P450053
MLVAVSVQRKCRLAWVCTIEFHNESCHYKSKGIMVTESIASISPVSLAIALVFILIAVVY
YNLKNKELPPGPVGLPYIGYWPFLNNQTCNQHMMDLRKKYGDVFCFTSAGRLYINLGSFK
AIREAHINKADCFGGRYKDFNLLSYVFEDGVGFLNGEPWKELRKFFLQVLKERGVISVKD
SMSGSMYDAIKSTIDEIKAMKDEPINMVELITNKCNAILRNMLFSENGMSEEQIREVNEC
YSSVMECMTMTNLLLTGDFARYCIFPFMKGFKTAMNNNKNVEKVLYHVIDVHKSTYNEDH
MRDLIDDYFKERDSRRSKGDPTAQYFTDRALMYTLKQIVGDGVLAVASFVCLILKTLLDH
PEEQKKVYDEVIEKIGADRQPTIEDKNKLTYTNAFILESLRTSDFFGFVPSLECTKETTL
RGYKIPERAITLVNSYSSHFDEDVYEEPKKFDPSRYIMQEGKRRPELPIPFGVGKRSCIG
EAFTMMQVFLFLTAIVKNFHLSPPESASGNTYEDLITGKLRIVAHPREQK
>Tant_P450054
MKMGLNLISESINTLSPVSLAVAFATLFITIVYYALKRKGLPPGLSGLPYFGYMPFIDDN
FHLKLDETQKKYGEVISFTCTGRLYVSLGSVKIVREAYITKSEYFGDRTLEYSLLHHAFR
EGVLYLNGEHWKVIRKFFLAALKERGTVSIKNSFSGDLYDSIKSTINDIKALKGEPFNTV
ELLNDKCTANLRLTVFGNVGASDEKLRRCNELYVREMLSMTPVNMLTCGNFPRYFILPFK
SDYHSCVKSHAEFEGILYEIIKEHEKTYEEENIRDVIDEYFKERNNRRSKGDPTAKYFTD
KALVGSLVQIVGDGVFAVAAFVGFALRCLIENPAEQDKIYKEIVDVVGVDRQPTMDDKSK
LAYLNAFILESLRMSDIFNFFPSQECIKETTLNGYRIPKGTTIIINFFTAHHDPEVYEEP
EKFNPSRFIQVEGKRRPELPISFGVGKRACLGEGFSMTQIFLFLATIIQNFHLELPKGAT
KSAFELYMSGSLRVIARPRDHK
>Tant_P450055
MIQISMIFDSIHISSAFPLASALVTLLITVWYFLFERRGLPPGPIGLPYFGYWPFLNDSD
CHLKLEEMKKKYGDIYCLTSTGRLFVIMGSIKIAREAFSTKSDCFGERFSYFGAMNYVFK
NGLGLLKNEPWKVMRKFFFHVLKERIAIFLKSSTSESMYDSIRLAISDLKAKKGEPVNLT
ALLTHKCSSILRLIMFGEIGATEEQIWKFYELYATESMNITPTSMFLNGTIARYFIFPLQ
PEYQKIKKCHTQMEDIIFEIVEEHKSTYNEENIRDIIDDYFKERDERRRKGDPTAKFFTD
ETLMGTLIQMIGDGIFSVASFISLWMKKLAEHPEEQDKLYQEILDVIGLDRQPTMGDKSK
LTYFNAFISEVMRTSDFFNLFPSLECIKETTISGYRIPKGTVMVLNFYSAHRDPKIYEEP
EKFNPSRFVQGNGKRRSEQPITFGIGKQSCLGESYTMTQAFLFLTTVVQNFQLELPKETR
TTGYEQYMSGNLLIWAHPRHEIEQN
>Tant_P450056
MIAFDIMKMQANMISDNIYSLSPVSLAITIAALLITILYYILKRRDLPPGPYGLPYFGYW
PFIKNINFHLDLDKMKKKYGDIFSFTSTGRLYINLGTIKAVREAHITKSDCFGDRMSDFN
LLGNSFKDGVAFANGEPWKVIRKFFLPIMKERGTISIKNSMSGPLYDSIKSTIDDLKAKK
GEPFNIVEIMTLKCTSMLRLTLFGDVGATDEQIRKFTELYLREMIILIPSNLFLSGAFAK
YFILPLNRDYRALHKSHEQMENILREMIDYHKSTYDEENIRDIIDEYFKERDIRRKKGDP
TAKYFTDRALIGTLTQFVGDGVFAVASTINFTFKCLMEYPEEQEKIYKEIVEVVGSERQP
TIEDKSKLTYLNAFIQETFRISDFFNFFPSQECIKETTLGGYRIPKGAITLLNFYSAHRD
PETYQEPEKFNPSRFIQTEGKRREELPMTFGVGKRACLGEGFTMMQVFLFLATIVQNFRL
ESPRIKDKNAYEIYTADKLTICAHLRDPK
>Tant_P450057
MKIQANMISDNIYSLSPVSLAITIAALLITILYYILKRRDLPPGPYGLPYFGYWPFIKNI
NFHLDLDKMKKKYGDIFSFTSTGRLYINLGTIKAAREAHITKWECFSDRMSDFNLLNNSF
KDGVTFINGEPWKVIRKFFLPVMKERGTISIKKSMSGPLYDSIKSIIDDLKSKKGEPFNI
VEIMTLKCTSILRLTLFGDVGATDEQIRKFNELYLREMRILTPSNLFLSGAFAKYFILPL
NRDYRALHKNHEQMENILREMIDYHKSTYDEENIRDIIDEYFKERDIRRKKGDPTAKYFT
DRTLIGTLTQFVGDGISAVSTIVNFTFKCLMEYPEEQEKIYKEIVEVVGLERQPTIEDKS
KLTYLNAFIQETFRVSDFFNFFPSQECIKETTVGGYRIPKGAITLLNFYSAHRDPEIYQE
PEKFNPSRFIQTEGKRREELPIIFGVGKRACLGEGFTMMQIFLFLATIVQNFRLESPKIK
DNNVFEIYTADKLSVCAHRRDPK
>Tant_P450058
MEILDEILNYYATIPPATITVALVIILITLIYIVSRKGIPPGPMGLPYLGIWPFMSNENM
HLKLHKMKEKYGDVFSFTSTGRLYINLGSIKALREAHITKSECFGERLADFSMLGYFFRD
AVVFVRGEAWKAIRKFFVQVLKERGSVSIKNTMSDSLYDSLKSTVKDLKSKNGEPLNLIE
LLTDKCNAVMRLSLFGDVGVSEEQIREINILFADEIACMTPMNVLLAGKVAKYIIFPLKP
EFRKARRSHRRMEKILSDIINEHKTTYDEGHARNIIDDYIKERNKRRSKGDPTVEYFTDV
SLMNSLIQFMGDGVLSVAAFISVIIRVLIDYPEEQEKVYKEIVEVVGLERQPSMDDKSKL
TYLNALIIEGNRVSDMFPVFPSLECTKETTLNGYRIPKGAVTLMNFYSAHKDPEVFEDPL
QFNPSRYIQTDGKRRPELPITFGIGKRACIGEGYVMMQLFLFLATIIQNFRLTLPDGVTT
STHELFMTGKLQVCAHPRNQK
>Tant_P450059
MIQIQTSSAISLASALATLLATVWYFLKRRGLPPGPVGLLYFGYWPFLNDSDCHLKLEEM
RRKYGDIFCFICTGRLFVIMGNIKIAREAFSTKSDCFGNRFSAFGLMNYIFKNGIGLLKD
EKWKVMRTFFLHVLKERIAITIKNSTCESLYDCIKSILSDLKAKKGEPVNLTKLLTHKCN
SILRLTLFGEAGVTKDQIRKFCELYAAELSHITPTNLFLNGTIARYFIFPLKSEYRDIKK
YHTQLEKILFEIVEEHKLSYNEENVRDIIDDYFKERDERRHRGDPTAQFFTDETLVGTLI
QMIGDGIFGVASFISLWIKTLAEHPEEQDKLYKEILDVIGSNRHPTIEDKSKLTYFNAFL
SEVMRTSDFFNLFPSLECIKETTIGGYRIPKGSIMVLNFYSAHRNPETYEEPDKFNPSRF
IHSNGRRPEQPITFGVGKQSCLGESYVMTQAFLFITSVVQHFHLELPKDADTTGYQQYMS
GNLLICAHPRHETEQNRTELYFVSKVA
>Tant_P450060
MVFSFLRSDCQPRTSTYSRSATAERVCICIIFRMGILEEVLDYYATIPPEAITVALVIIL
ITLIYIISRKGVPPGPMGLPYLGIWPFMSNENMHLKLHKMKEKYGDVFSFTSTGRLYINL
GSIKALREAHITKSDCFGERLSDFSFLGYFFKDAVVFVRGEAWKAIRKFFVQVLKERGSV
SIKNTMSDSLYDSLKSTVKDLKSRSGEPLNLIELLTDKCNSVMRLSLFGDVGISKEQIGE
INMLFADEVACMTPMNVLLAGKVAKYIIFPMKPEFRKAKRSHRKAEKVLLDIINEHKATY
DEGHARDIIDDYIKERNKRQSKEDPTAEYFTDESLVNNLIQFMGDGVLSVAAFISAIIRV
LIDYPEEQEKIYKEIVEVVGLERQPSMDDKSKLTYLNALILEGVRVSDIFPVFPSLECTK
ETTLNGYRIPKGAITLINFYSAHKDPEVFEDPLQFNPSRYIQTDGKRRSELPVTFGIGKR
ACLGEGYVMMQLFLFLATIIQNFRLTLPEGVTTSTHELFMTGKLQVCAHPRDQK
>Tant_P450061
MSTLETQLNMISESINSLSPVSLAMGMAVILITILYYVLKRENLPPGPRGLPFLGYWPFM
NDANSHLKLDKMKKKYGDVFSFTCTGRLFINLGSIRAVREAFVTKAECFGERMSGFNLMN
AMFKDGVAFIDGEPWKAVRKFIIGVMKERGTISIKNSIAGPLYDSVLSTIKDIKEKKNEP
VNLIEILTHKCNTNLRITLFGEIGATEEQIRKFNELYAAEVIFMTPLNTLVSGNIARYLI
FPLKKEYHVAMKCHDEIEKILNEIVDEHKATYDEEHIRDIIDEYFKERDKRQSKGDPTAK
YFDDKTLIGTLKQFLGDGVLSVASFISLLMKSLLEYPEEQDKIYKEIVEVVGVDRQPTIE
DKSKLTYLNAFIFEALRMSDFFNFFPSQECTKETTLNGHRIPKGAVMLVNFYSSHSDPEI
YEEPKKFNPSRFIQKEGKRRPELPITFGVGKRACLGEGYTMTQVFLFIATLVQNFHLELP
DGTKAVSLEQFLSGNFFVVAHPKDHK
>Tant_P450062
MAVLGHFLLRWFLSFQALCGVVYIFDKARLLRFWFGFKPVVIFFKPETVEVVLSSNALLE
KTFVYEFLAPWFKQGLITSSGMKWKKRRRLLTPAFHFRILDDFLPIIDNHARYLAEKLKN
EVGKKSFDLVPYITLCSLDILCETAMGKYVGAQKRDTPYVKALNAASHLFGTRFMKPWLW
PEFIYSKTADGKKFKKSTDIMDSFTRGVIRERKAYIIGEMKSGTDMEEAFSTDNFGTKRK
KAFLDLLLSEHLSDPKFTEEDITEEVNTFMFAGHDTTAVGMSWALYLIGQDPKVQKKCQE
ELEEVFGDDPSRSMSLEDVKNLKYIECILKESQRLYPSLPYIGRESSCDIVVNGYTIPAG
TNCMIFTYMLHRDADMFPDPEKFDPDRFLPENSVGRHPFAYVPFSAGPRNCIGQRFAMME
QKVVLAHVLMNYEVNSLVPRDQLQLTAEMVLRSHNGILMEITPRQR
>Tant_P450063
MSSSKSIFSERFQDQIFYGSSSILWTLNLSILSVILVFMYFSYKFNKPKKVTYKRIPGPK
VNGIITNIIPLLSIFRNKAASNSALLYQMVNAYSHVFRKEGMWMFYGGFKKILILYKAET
VEPILSSNENIGKGFEYEFITPMLKEGLLTSKKEKWRYRRKLLTPSFHFRILDEFIPIFN
EQANIFASKISANMEIAPWIDIAPLASLCTLDIICETAMGKKLKSQSNSESPYVKALHQF
CHSAIDRLLRPWLWPDFIYNRTKKGKEFFKNLKIMDDFTRQVIAERKAEKLQEQKEVTTK
DEEINDEVIGRKLKRRLALLDLLLDLHLKDESFTLDDVAEEVDNFMFAGHDTTSSGLSWA
LYMLGIYPEIQRKVHQEIDDVLGDDDDRQVTLDDIKNLKYLDCVLKESRRLWPPTPFIAR
DLDEDVVIDGCLIPKGTSCGILIFMLHRDPDVFPNPEKFDPNRFLLENSTGRHPFAYIPF
SAGPRNCIGQRFAVFEAVTVMATILRKFKVMSLDPIDRIHTIDELVLRADQPLRMTFEPR
KLGESWM
>Tant_P450064
MFGWVTEFDVEREPLLAILKSPNNIKKSFDYTFLSLWLKEGLVTSEGSKWKQRRRAITSA
FHFRILEDFVSVFDCQSKYLVEKLKKVAEKNKCLDIVPYITLCTLDIICETAMGLRIKAQ
DNKDSFYVQAMHRVAQAFIGRMVRPWLWSDWIYYKTKRGQAFKLDAAKMDEFTKKGHDTT
AVGTSWALYLLGLHPEVQDRILEELDVECGDDLDKPFEEECLKKLKYLECVIKEAQRLYP
PAPFIGRQLQEDVEVDGCKIPKGATCMLVIYMLHRDPKSFPDPEIFNPDRFLPENCLKRH
PFAYCPFSAGPRSCIGETNQIFRNLIKV
>Tant_P450065
MAVNIHVYLFDTLKILRIEIFIGLAVFLVFNWLRREKNLPPGPYGLPVLGYLPFLGSEAY
RTLHNLTNKYGPIFSFYLGRKLVVVLGNFEVVKEALSNNKIMDRPKNPPNDLLPDSTSLS
VSNGLIWKEQRRFSVQAFRELGMAKSKMEDFIQTQLNILMEEIDSKKGNPMNLDQLLLPT
VSNVILTMLIGKPLDFKDKDRLFLNKMLQTMVVFFRPTRLHAYFPSLRSWMASLKIWGYD
KAEYYMDKFEKFIVEQIEHQKKTFDNHNVQNYIDSYLLTLKTKVEKVSSFSEKMLKGNFQ
SFFSAGSTPSRATLEWCLMSMLRYPEVQKAIHEELDAVLGKDRRPTWDDHLALPYTMSVI
YEVMRHNTIVPISMLRCTSSRTKIAGYDIPKGTVVMTNIWGVHHDPKDWDDPFSFKPERF
IKDGKAFKPQAFIPFSYGRRNCPGEDMAIIMVFLFFTSLMQRYSITPPDTDLDIKQVVGV
AKLVILDNVCLKKRC
>Tant_P450066
MNADFILTSVGQWAKTHLATSTLVVAISVGWFLHWVIHRPNRNLKLPPGPWLSFPWLGYL
PFLGTDFVKGFNRLKEKYGPVYRLKLGQRSVLVLNDFPSVKEAFLQRAFLGRPPNPPNHL
LQDATSFSVSNGIVWREQKNFALHVMRDLGFGKTRMEVHIKEEISHLISELEEFEGKPAN
VRRYLAPSTSNNISALIFGRRLDYHDPMRMQLDEVITELIRFFRPTSLHAWFPGIKTILF
KLKLFDYDKLEYAIKHLLVFIAKEIDEHEATLDANSIRDYMDGFLLQMKQREFKDPNTSF
TKAMLKGNSPSLIGAGSTTVRATTEWTLLSMAEFQDVQKKIHAEIDEVIGRERTPNWADH
TKMPYTEAVLMEVQRWKTVVPINLLRYTTEPATVAGYDIPTGMTTIANIYAVHNDPDYWE
KPEIFKPERFLSEDGKEVVKHECWIPFSLGKRACPGETLANVELFLYFTSLLQKFHIVFP
EGKRHSFQGRVGATFEPLPYELCMIPRK
>Tant_P450067
MLLILFVTFLCGILLILFRYSLWRQKFFQRIPGNKIGFFNVLGDLREIIKLDLINPNYDV
HKYLLTVFRQWKEHHKEEQLVCLWFLYKPIVVFLRADAVKELLKHPKMYEKSSFYETFEY
LFGRGIVTSPVEKWKPRRKALNSCFHHDMLKRYLEVFNAYSQTLVKILKQETEKEFCDIR
KLLTGAALDIVCETMLGFPVGAVNDPESKYIKALERLTYIVTKKLFTFWLWPNIIFRFTG
YYREGFHYVELFQDLARSPERGGQMQTLDALESEIIRGMKEAHPGSLKSRFGRSSGDQRT
VIKFSARWNDVHFSTAAPGIDLRNQRTGSDLWRNPRKPIWPRHATVPFTTEGRISGYFPS
LTFTMTINKSQVQTMSVCGLDLDTLCFSQGQLYVACSRVGKPSSLFVLARDGLNRNIVDS
SALRD
>Tant_P450068
MLNKPALRGFNKRKKEYLNRNTTNGNAKHKALLDVLLKLHLESQELSEEEAVTEIISFII
AGYETVSLSATWALFLIGHHPDVQEKIHEELDKVFTEDNDIYATEEDLNQLVYLNSVLME
SSRIYTTVPFFGRQAKEDIVICGHTIPKGASCFVSSYFLHKDENVFPDPEKFDPDRFSPE
NSTKIPDGAFVPFSAGARNCIGKSYAWMELKTFISYILRNFTVESLDSKDKIVPEMKIEL
SPSTVVRLRIRPRKVSNF
>Tant_P450069
MKEAFSKDAFMGKSRNAPIQFSEETLRTEAFTGLPWKEQKRFSIHMFNNLGFGKTRMEEH
IKEEILELLEIMSEHVGKPTSLSVFLIPSMSNIIATVLFGKRLKYNHPERQKLDSLLREF
AKLAGTLSAQTFFPWLKPLMSYIYSKNYSRIIEVLEEIKDYCRKEIKQHEATLDPNNIRD
FLDGYLLEVQKKIGDPNTTFKKGVLEDLSRGFFAAGSETVRVTVDWMLCICAAYTQVQKR
IQAEIDEVVGRDRFPTWQDRLRMPYTEAAIAELMRWRTIVPLNMRYTLENTELKGYFIPK
HTTVLSVFWAIDHDEKLWGKDVNEYKPKRFLSPDGQKVEKPEYAIPFAVEN
>Tant_P450070
MEKKGLYSLLLIILELLQRMSEHVGKPTMLSYFLATSMSSNIASLLFGNRLKYDDHQREK
LDQTLREIGQLIGATAWQIFFPSLSKLLNYLNIGSKGKLSMKLNEIKDYCRKELKKHEET
LYSNNIRDFMDGYLLEIQKKCNDPNTTFKIQKRIQAEIDEVIGPDRSPTWQDRIRMPFTT
AAIVELMRWRTIVPLNAMRYTLQDSELNGYFIPKHTHVFGILWAVDHDTKLWGNDVDEYK
PERMLSEDDGRVVKPEHAIPFPVGKRSCPGKSFAEIEVFLYLVAILQKFEISAPTGKEID
LEADLGISLQPKRQELCFKLHH
>Tant_P450071
MTVTVTVLTFISAILLVLYCFVQQDGGKTPPGPLGLPVLGYLPFLGSKPHKALQRLAEVY
GPIFSIRLKKQHIIIINDPEILKKALSLKTEKENSEYEASKMSFWINCNLRLQLSWCLDY
LKIKIKSHLSEFSQNESGDFTKIASKHYCLTNFENYIISRTKNKNSMRLKIGVKRKYGSL
INIFQDKPLSIKRKTEEKIGHESLIPISLKIIHHLSVGSGVQLAGNIKMIETLINFVVDH
QQRKWDYNMIYGFVFLLITSIGDSEPLLRNVTAQKFLWKLYDMNCHLQKTIVEWLLLMMA
SHSEIQKKVQEEIGAAKLPWLSNRYFQTNHLDTICLHTQKFLPYVEAVILELLRWRNPEP
LTLIRVVGDNAMLEKYFIPNNSILIANIWTIHHNSKYWGGNTEIYQPKRFIATNEDTKDY
LFPLLVDRGRISRRCLSDVFLKFVTILHRFNVSLPSGKSPDMEEQLHFGLQPKKQDLILT
LRN
>Tant_P450072
MDLNTLIIIALLILLVSLWLTSGKSTKKQLPGPIGLPIVGYIPFMTRKPYIKLTELSKTY
GPIYKVRLGSIDITVITDYELTKEAFSKDVFMGRPPDLPFDLSEETLRTEAISGLPWKEQ
RRFSLHMLRDLGFGKTRMEEHIKEEILELLQRMSEHVGIPTKFNFLLAPSMSNNIASLLF
GNRLKYDDPQRQKLDETFREIGRLAGSSAWLMFFPWLRKIFSYFNTGSKEELARMNNEIK
NYCRNEMKKHEETLDPNNIRDFMDGYLLEIQKRSNDPNTAFKKEVLSDVAGAFFGGGSET
VRVTIEWMLLVSAEFPEVQKRIQAEIDEVIGPDRFPNFQDRIRMPFTEAAILELMRWRTI
VPLNLMRYTLQDTELNGYFIPKHSRILSVLWALDNDTKLWGNDVQEYKPERMLSEDGKKV
VKPEYAIPFSVGKRSCPGRPLAEVEVFLYLVAILQKFEISAPAGKEIDFEGEFGFSLQPK
RQDLCLKLRH
>Tant_P450073
MDLITLIFVALFIILVSIWLATGKDTRKRLPGPIGLPIVGYIPFMTKKPYVKLTELSKKH
GPLYSVRLGSLDLVVITDYEIMKEAFSKDAFMGRPTNVPIQFSEETLRTEAFTGLPWKEQ
RRFSLHMLRDLGFGKTRMEEHIKEEILELLEIMSEHVGKPTKLSTFLAPSMSNNIASVLF
GKRLKFNDPERQKLDSLLREIAALAGALSWQTFFPWLKTLMSYFNNGKISRITEVLEEIR
AYCRKEIKQHEATLDPNNIRDFLDGYLLEVQKKIYDPNTTFKKEVLEDLSRGFFAAGSET
VRVTVDWMLCICAAYTQVQRRIQAEIDEVVGRERFPTWQDRLRMPYTEACIAELMRWRTI
VPLNLLRYTLQNTELNGYFIPKHTTVLSVLWAMDHDENLWGNDVHEYKPERFLSPDGQKV
VKPEYAAPFSVGKRSCPGKSLAEIEVFLYIVAILQKFEVSAPPGKKIDLDGDLGISLQPK
RQDLCLKLRQ
>Tant_P450074
MDLITLIFVALLIILVTILLTTGKGTRKRLPGPIGLPFVGYIPFMTKKPYIKLTELSKKY
GPLYSIRLGSLDLVVITDYEIMKEAFSKDAFMGRPTNIPIKLTEESLRTEAFTGLPWKEQ
RRFSLHMLRDLGFGKTRMEEHIKEEILELLDIMSEHLGKPTKLSFLLAPSMSNNIASVLF
GKRLKYNDPKRQKLDSLLREFAKLAGALSWQTFFPWLKTLMSYFNSGNKSRLVQVMDEIS
AYCRNEINQHDATLDPNNIRDFLDGYLLEVKKRNNDPNTTFKKEILEDLSRGFFAAGSDT
VRVTVDWMLCICAAYTKVQRRIQAEIDEVVGRERFPTWQDRLRMPYTEACIAELMRWRTI
VPLNLLRYTLQNTELNGYFIPKNTTVLSVLWAIDHDKKLWGKDVHEYKPERFLSPDGQKM
VKPEYATPFSVGKRSCPGKSLAEIEVFLYTVAILQKFEVSAPPGKEIDLEGNLGISLQPK
RQDLCLKLRH
>Tant_P450075
MDVNTLIIIALFILLVSIWLTSGKSSKKQLPGPIGLPIVGYIPFMSKKPYVKLTDLSKTY
GPLYKVRLGSIDIIVITDFEIMKEAFSKDVFMGRPPDLPFELSHETISTGAFNDIPWKQQ
RRFSLHMLRDLGFGKTKMEEHIKEEILELLQRMSEHVGKPTEFSYILAPSMSNNVASLMF
GNRLKYDDPQRQKLDETIREIGRLAGSTSWQIFFPWLKGILSYFNVGDKGRLVAMLHENR
EYCKKEMKKHEETLDPNNVRDFIDGYLLEIQKRSNDPNTTFTKEVLADLARAFFAAGSDT
VRVTVEWMLCICAAYPHIQNKIHAEIDEVIGAERFPTWQDRLRMPFTEAAIIELMRWRTI
VPLNIMRYTLQDTELNGYYIPKHSRVLSVMWAVDNDTKLWGKDVKEYKPERMLSKDGKKV
VKPEYAIPFSIGKRSCPGKSLAEIEVFLYLVAILQKFEVSAPPGKTIDLEGNLGISLQPK
RQDLCLKLRH
>Tant_P450076
MDVITLIFIALFILLLSIWLISGKSTMKQLPGPIGLPIVGYIPFLTKKPYVKFSELSKTY
GPIYKVRLGSIDVIVITDYELMKEAFSKDVFMGRPPDLPFELSEETIRTEALNGMPWKEQ
RRFSIHMLRDLGFGKTKMEEHIKEEVLELLQRMSEHVGRPTKFSYILAPSMSNNITSLVF
GNRLKHDDPQRQKLDATIREIGKLAGSTAWQMFFPWLRKILSYFNIGSKGKLVRVMKEMK
DYCRKEMKKHEETLDPNNIRDFMDGYLLEIQKRSNDPNTTFRKEVLADLSRAFFGAGSET
VRVTVDWMLLVSAGFPEVQKRIQGEIDEVIGPDRFPTWQDRIRMPFTEAAILELMRWRTI
VPLNIMRYTLQDAEFNGYFIPKHSRILAVLWALDNNTKLWGNDAQEYKPERMLSEDGKKV
VKPEYAIPFSVGKRSCPGKSLAEVEVFLYLVAILQKFEISAPAGKEIDLEGDFGFSLQPK
RQDLCLKLRH
>Tant_P450077
MEAITLIIIALLIVLVSIWLTLGNGTRKRLPGPIGLPIVGYIPFMTKKPYVKLTELSKRY
GPLYSVRLGSMDIVVITDYYIIKEAFSKDSFMGRPPDLPFAFSEETIRIGAINGMPWKEQ
RRFSLHNLRDLGFGKTKMEAHIKEEILELLQRMSEHVGKPTKFSSILAPSMSNNIASVVF
GNRLKYSDPERQKLDMLIQETGRLARFVSWQIFFPTIRKIMSYFNIGDEGKLISALTSVK
NYCRKEIRKHEATLDPNNIRDFVDSYLLEIQKQSNNPNTTFTKEVLTDLSRFFFGAGSET
VRVTTDWMMTVCAAYPQVQKRIHSEIDEVIGPDRFPTYQDRLNMPFTEAALAELMRWQTI
VPLNIMRYTLRDTELRGYFIPKHTRVLAVLWAIDHDEKLWGNDVHKYKPERFLSEDGKKI
VKPEYAIPFSVGKRSCPGESLARVETFLYLVAILQKFEVTAPSGKEVDLEGTLGTAIQPK
KQDLCLKLRH
>Tant_P450078
MDVTSLIGLTIVLLLVFLYFKNKEPGITPPGPRGWPIVGYIPFMSSKPYLDFQKLAKIYG
PVFSLQLGSQYVIVLNDFQSTKDAFAQDAFMGRPPESPFDVSEESLETQAFIGLPWKEQR
RFSLHILKDLGFGKSKLDDMIKEEIDDLLELFEQSDGHSMYIRPLLAPSMSNNIASLVYG
KRMKFDDPDRIMLDRVISEFSSQAGQAAWQIFFPWITRCLKFFRFGTEGKLDLLLREMKE
KEIKQHEKTLDENNIRDYIDGYLLEIRKRNEKAFCKGVLEDLVGTFFGAGSETVRLVVDW
FMLTMAAYEDVQEKIHAEIDNVIGRNRSPNWTDHVKMPYTEATIMEIMRWRTVVPINILR
YTLWTTELNGYVIPKGSYVMSNLWAIHHNPEYWGSDAEIFRPERFLSDDGKTIVKSVYYI
PFSIGKRSCPGESYAKTEIFLYVVCILQKFKVSFPDGAIPDFEGNLGIGLSPKPYEICIK
KR
>Tant_P450079
MEIITTVLIGSLVTLILVWFLSREKRKTLPGPYGLPIVGYIPFIGSQPYITFQKLAKRYG
PVFTVQLGSRNVIVLDDFQAAKDAFIQDAFMGRPPENPFDLRKATLETGAFNGLPWKEQR
RFSLHMLKDLGFGKSHLEDMIKEEIIDLLDYFTKLDGKPTIIRSVLAPSMSNNIASLVYG
KRFKYDDPIRKMLDRTLNESAAAAGQVAWQLFFPEIAKLLKFLRIGSEGKIAKVLQESRD
YTKKEIDDHEATLDESNIRDYIDGYLVEIRKRNDPAFCKEVLEDMVGTFFGAGSETVRLT
VDWLVLTMAAYPEVQKKVQAEIDNVVGRERMPSWDEHEKLPYTEAVIMELMRWRTIIPIN
ILRYTLWDTTLNGYFIPKDSVVTSNMWSVHHNPKYWGADAEIFRPERFLTKDGKQIIKSE
YFIPFSIGKRSCPGESYARTEVFLYFTSIFQKFNVSLPEGKEPDFDGELGIGLAPKPQEL
CLKVRK
>Tant_P450080
MEIITALLTGSLVALILLWFFSREKRKTLPGPYGLPIVGYIPFMGSQPYVTFQELAKRYG
PVFTVQLGSRKVVVLDDFQATKDAFIQDAFMGRPPENPFELKKATLETGAFNGLPWKEQR
RFSLQILKDLGFGKSHLEDMIKEEITDLLDHLAKLEGKPSIIQSVLAPSMSNNIASLVFG
KRFKYDDPVRKMLDKGLNEGGAAAGQVAWKLFFPEIAKLLKFLGIGSEGKIEKILNESRD
HTKKEIEEHEATLDENNIRDYIDGYLVEIHKRNDPAFCKEVLEDMADTFFGAGSETVRLT
VDWLVLTMAAYPEVQKKVQAEIDNVVGRERMPSWDEHEKLPYTEAVIMELMRWRTIIPIN
VLRYTLWDTTLNGYFIPKNSVVVANLWSVHHNPKYWGADAEVFRPERVLTKDGKQVVKSE
YFIPFSIGKRSCPGESFARTEVFLYFTSIFQKFSVSLPEGKEPDFDGQLGIGLAPKPQEL
CLKLR
>Tant_P450081
MGIKIEAQRKDTKYIKALKMASEQFSDRVIKPWVWSDFTYYLTEDGRNYKKNVSTMLQFT
SAVIRERKRELLAKEVEEEKGELDKGQPDEDVNTKKRKAFLDLLLDLHIKDNVLSERDIR
EEVDTFMFAGHDTTAMGISWALYNIGLRPDIQDMIHDELDRIFQDDKERPITMEDVREMK
YLDCVLKESQRLYPSLPVIGRELEEDIIIDGYTVPAGTTCMLATFMLHRNPDVFPKPEVF
DPERFLPENCAGRHPFAYVPFSAGPRNCIGQRFAMLEEKTVVANVLRKHRIESLDPRDKL
RLTAEMVLRNDGPLRVRVQRRQ
>Tant_P450082
MVISHKRKIKLSSEKEKQPVTEELGLIYSELYRKKISFLDLLLDEYLKHGSLSEEAIREQ
LDTLLFAGHDTTSVSLSFCMWMVGLHPWVQDKIHEEMDVIFDNDDRDATLEDLRKMKYLE
CETLRLYPPVFQVGRKVRSDLQFRQYTIPKGCECLVNIYVLHRDPEVFPDPEKFDPERFT
PENSAGRHPFAFVPFSAGPRNCLGQRFALMELKIVLSSIFRRYKLRSLDSRDKVNIISDF
VLRPADGLQIQIRKRHQNFSFHSVYYYP
>Tant_P450083
MDQTELLEVNKDYVSSFLLNAVILSLILYFVKFYIRTRHVVKYANKLPSLKLRFYHILGH
VSLLFLHRWNKRNIDISPHVYDLLALIGYNSMFLKNKISNIWQIYYPFISIYHADTVEVV
LNHSTELKKAWFYELLHPWIGTGLLTSNDEKWRVRRKMLTPAFHFNILKDFLPVFNKQSK
VLMGILENSTQEEFVDIVPLITKCSLDIICESILGKEMHTQTQPSSPYAKAVVNLTEWVF
ERMQRPWLWNDFLFKISPFGRRFTKNVAIVHDFTNKVISEKKEELMKRKNQNMPVDSGDN
VEGKKRKKLALMDLLLEEHFKNNSISEEGIREEVDTFTFEGHDTTSVGISWSLWLLGLHP
WIQDRIHAELDDIFGEDERNITMEDLKNMKYLECVIKESLRLYPSVPAFGRMMRNDIKIE
NYIVPKGSICLVHTFLLHRDPEFFPNPEKFDPDRFTQDNSVGRNPFAYVPFSAGPRNCIG
QRFALMEMKTVLSSILRSYKVRSLDPRDRVLLLDELVLRPAKGLRVQVRKRNQTFDFHSI
YYFP
>Tant_P450084
MDQKKLQYLNGNKDESKGKKKALIDVLLQQHFENQVLKDEDIREDIDVLIIGGHETTATI
VAWTLYLLGLYPDIQKQVHQELDKVFGEDGERYASERDLNDLKYLNSVLKETQRLYPAAT
FWARQVSEDINICGYTLPKGSSFVLPAMILHRDPDVFPEPDKFDPDRFSAENSVKIPEYA
YIPFSVGQRNCIGQRFGVLEMKTIISTILRSYRVESLDGRDVVLPVMQGFLRSSVPIRVR
IRPRRNQ
>Tant_P450085
MAARKILNGSITSKMADVVLPSVSSKVITETQTEQKKEPESPKPARKYLNIRNMPGPWPS
LPIIGTSWQYFPGCRYNLTNIYESHEDKYRRYGPIVREEFEWGKPVVHLFDPDDFEKVFR
YQGRYPIRRISEFLVHYRRSRPEKYSSAGLANTEGEEWERLRKIIAPVLLKPKSIQFLLP
NMSRVGDDFVDLLRSVRNPDTFIIEDMLDLSYRLALEGVYMMSLDARLGCLDLDLGKNTA
AADMILSVKLLFESFHELFYGLPLWKLYETASYKKLDKAESLMYEACSRQIREAVEKLRN
ADDDEEGVLRTLIKTNKLDDKELIVSVIDLISGGIFTVANTFCFLMYHIATNPEVQEKLY
EELHAAMPDPDITDERLSKMPYLKACIKEAFRLTPTIPCINRILTQDTVLSGYHIPAGTE
VFCNFPIPCMQADKFPDPQKFYPDRWLDRTAQTHNPFAMLPFGFGVRMCIGRRFAEMEMY
TALAKLVYNFKIEYIGKELQFKSAFITVPGNPISVVLADR
>Tant_P450086
MPKRQRFLKPNVNDNGGEKWKSRRKLLVPCFHSDLLRSFVTVMNKEALVLANRLQEEIVR
DYTDIDLLLSLCTMDIICETMFGVHIGAQDKALNKYYTFVESVNRGMELIVERIGNCLHW
SDFIYGFTSKGREMKKYLKIGEDFSRTIIKEKKECYLNGELKIGESKRSSLMDVLLEHHL
QTKDFSEEDIREELITFTLAGHDTTATSMTWTLYLVGLHPNVQSKIHEELDFVFGDDMGR
PVTMEDFKNLKYLECVFKESSRLYPSAPIFARELIEDTVICGYPIPKGTTCLVEVFHLHR
DEDVFPNPELFDPDRFLPENSIHRHSFAYVPFSAGPRNCIGQRFSTMEMKVVLSTLLRHY
TVESLDPRDVTLPSLKIHLKPSIPVRLRIRSRNSRKNIQTPITNNHA
>Tant_P450087
MDVSKLEAGNVEVEKLGNEETTGKKTRVMTDAEIESSAFTVLLAGYETTSTALAFTTYLL
AKHQDVQENLYQEIKELIDRIHQPIRSGGRRVRRYPDSQRDAYPSPRSSDTPRLGFLVGT
GNIRSREVKAFHFRSAVFSIRKQ
>Tant_P450088
MGIPGPEPSIFFGNMLQLIRKDQIKSIDEWLKKYGKIVGYYVGTKPVVLIADVDLLKRIQ
VSEFHKFVNRASVFRDAPKRKPGREKRDEGLTQNLLVLRDKRWKEIRSIITPSFTASKMK
QMAPIMNNAIDSLVENVEKKSASGEPFDIYPLFQGLTMDVIGRTAFGIHTDSQNNPDDPL
LRSSKIILENDISNPLAVLASSSSNKLIRRMTDADILDNSVVFFVAAYETTSTALAFTTH
LLLHYPEAQDKIRAEVQNLLDTEGELDYYSVNKLQYLDQVLHESLRMYPPVYLFISRECG
EDVDLGKIKLKKGTAIQVPAYHIHRDPELWGPDADEFRPERFSPENKSKIHPMAFQAFGA
GPRNCVGMRFAFMEAKLALARLLSKYKLQACSRTDNVSANITSGHKKLPIT
>Tant_P450089
MSFEALFRVPALTGTMWTVTLFAVAVVLWLLYRKRCFSILKNMGVPGPEPSILFGNMLQL
IKKDPIKSIAEWLKKYGKIVGYYVGTKPVVLIADVDLLKRIQVSEFHKFVNRANVFRGGP
ERKTGKEKRVEGFSQHLVALRDKRWKEIRSIITPSFTASKMKQMAPIMNSAIDSLVENVE
KKSGSGEPFDIYPLFQGLTMDVIGRTAFGIHTDSQNNPNDPLLRSSKVLLENDIRNPLAL
LAISFRYLETLWSWLGRLRLTVKNKGTNPLRELIESVKKVIAMRRGKKESRRPDLLQLMI
DAEIDDLKNVTTEELTASGGTDNSESQSKSSSTNKLIRRMTDADILDNSVIFFIAAYETT
STALAFTTHLLLHYPEAQEKIRAEVQNLLDTEGELDYYSVNKLQYLDQVLHESLRMYPPV
YLFISRECGEDVDLGKIKLKKGTAIQVPAYHIHRDPELWGPDVAEFRPERFSPENKSKIH
PMAFQAFGAGPRNCVGMRFAFMEAKLALARLLSKYKLQACSRTDNKEITLFIKAAGLNPK
KGIWTTATPV
>Tant_P450090
MALDQYLSTPLLISALLLILTWLIINWWKENRKLPPGPWGLPILGYWPFIQTTHLDFTEL
SKTYGNVFSFRTVGGRLIIVLNGIKTIKEVLINRADEFDGRPHGNNLVSWISEGIGITQE
EGQPWSEQRRFFLHTAKNLGFGKLEFEEKIHDEIKSLLAELRDSNSKPVNIHLLLSYAYN
NIISDVLFNKKFDRNHTFSRNVSNMKEIVQIFTGVRHMLIGFPFDFIVSFPGQRRYRKGR
DAIRKFTDSVVDELTKNFDPHHVNNYVDAYLQHKNELEKKGKPSSFDEARLKANALNLFF
EGTESTGSTTTSLLLELSKHPDVQKKIQEELDTVVGRERFPSWIDRPNLPYLDATIQELY
RVAALFLVTTMYSNFKETTIEGYRIPKRSCIVSNLYSINFDPKLYPNPKKFDPKRFLNAE
GKRIKHEGPFPFGLGKRSCIGESLAQMEVFLVISSVLQSFSIPYATEFESFRVTLRD
>Tant_P450091
MVIVNGHKTIKDVFVNRADEFDGRPLQSNLVAWFSDGLGIAQEEGEAWVQHRKFFLQTSK
KFGFGKLEMEERIHDEIKQMIEILKKEKNADLHFSVAHAVNSVISQVLFSKKFDRDQTFV
RIQKSMRKIIPIFASNINMIVGYPFDLMFLLFPRMRAVKGGIKEVRKFTDSAVEEQIRTH
DPSFSRGYIDAYLQYRDELLAKRKSEAAFFNDERLRANALNIFFEGTESASITIISLLLE
LSKHPEAQKAAQEEMDTVIGRERLPSWLDKQNLPYVDATLQELFRLAMVFRVSAMYSNFE
ETTIEGYRIPRRSIVMGNLWSINLDPELFPNPKVFNPKRFLDEKGKRIKKDGPYPFSVGK
RSCVGEALGQMEIFLFMSSLIQNFNIPYADKVENLRVIPRS
>Tant_P450092
MALDQYLSTPLLISALLLILTWLIINWWKENRKLPPGPWGLPILGYWPFIKTTHLDFTEL
SKTYGNVFSFRTVGGRLIIVLNGIKTIKEVLINRADEFDGRPHGNNLVSWISEGLGISQE
EGQSWSEQRRFFLQTAKNLGFGKLELEEKIHDELKSLLGELRDSNSKPVNFHLLICYAYN
NIISDVLFNKKFDRNHTFSRNVSSMKQIVEIFTGVRHMLIGFPFDFVVSLPGQRRFQKGR
DAIRKFTDSVVDELTKNFDPHHVNNYVDAYLQHKDELEKKGKPSSFNESRLKANALNLFF
EGTESTGSTTTSLLLELSKHPDVQKKIQEELDTVVGRERLPSWIDRPNLPYLDATIQELY
RVAALFLVTTMYSNFKETTIEGYRIPKRSCIVSNLYSINLDPKLYPNPKKFDPKRFLNAE
GKRIKHEGPFPFGLGKRACIGESLAQMEVFLVISCLLQSFSIPYATEFESIRVIPRD
>Tant_P450093
MGFNLDAQAGENSEYATAVHELGDAFLHRVLRPWLYPDFIFKWTAYGRKFNANARLVKEL
TKKVLKEKKLDMLMHSKNEVTELFPKESLGERKKRKAFLELLLEHHLKDPSFTEEDVREE
VDVFMFAGHDTTAMSLSWTLYCLGQNPEIQQRVREELDDIFGEDMDRNIVREDLTRLKYL
ECVIKETLRLYPSAPFIARECTDSFTVLDHMVPSGGLCVILICELHQDPESFPEPEKFIP
ERFFPENSVGRHPYSYVPFSAGPRNCIGQKFAMMEEKIVLAHILKKFRVTSLDPRDKVIT
KPNLTTKNAQPLRLRFEPRIL
>Tant_P450094
MDLVEFFHNPVVLCILTTIWTLLIWLTAHRSQMFKLPPGPSGLPFLGYYPFVSSEPEKDY
TRMSKTYGDIFSFRSLGGNLIVVVNGAKLIKEVLVRRADEFQGRPKGYSLDSWFTGEVGF
TQEEGKVWEEQRQFFLQAASKIGLGTREMENRIHDEIQQMLDEIRLSQEQPTDVHFHMNL
VLSRIMSYILFNEKLDENMFLEMLLVYMNKIIPIFKSKNSILLGPMLR
>Tant_P450095
MRKAQELKDLGRHGVNNLINEKAKSLESSSSNCYVDAYLQHRNELQSKGKDTESSFTVER
LQANSMSLFFKGIESVSSTMCDMLIELSKHQDVQETLQKELDNVVGRDRLLSWSDKQNLP
KLDAAIQELYRITSQFLTTRFYSNFKATMIDGYWIPKRSIICANLGSIHFNPDIYPDPEK
FQ
>Tant_P450096
MSDLRVTMWTFTLIAVAVVLWLLYRKRLFSTLKEMGIPGPEPNLLFGNTLELITKTPIKC
HEEWFEKYGNIVGYYWGTKPVVLVADVDLLKRIQVSDFHKFINRPTLFSGRPERKSNKPP
PRVEGFSQQMITLRDKRWKEIRSIITPSFTASKMKQMAPIMNSAIDSLVNNVEKKCAAGE
EFDIYLMYQGLTMDVIGRTAFGIQTDAQNNPNDPLLRSSKILFSGDLRRNYLFVLAISFR
ALNKLWSFLSRVRLVFMNKGTNPIKELIESVKEVIALRRKSKENARPDLLQLMMEAEIDD
LSTVTTDDLTATGDTDNNEKQTKSSSSSKLIRKMTDADILDNSVLFFLAAYETTSTALAF
TTHFLIYYPEAQERIRKEVQQLLETEGELDYYSVNKLQYLDQFLQESLRLYPPVYLFVSR
ECGEDVDFGKIKFKEGLAVQIPAYHLHRDPELWGPDVNEFKPERFSPENKAKIHPMAFQA
FGAGPRNCVGMRFAYMEAKLALARLLSKYKFQSCSKTDKEDLDLKITSASLNPQNGIWIK
AIPV
>Tant_P450097
MALLKTNLHCLKIFPTGCRILSCCFSSRITVQPPYWHKIFPDKRIRNFDEMPTVGPVVEE
YKNFKIHESYQRWVKDVGHVVKELFPDGSCCVHVYHKEDFNTVHWSDAERQLSSSHRVIA
KYRQDRPLIYGNVGLAPSLDVEEILPFGVGGKEYLPFRYELEGITNDFIQVILRKLDKND
EAELLPLLYRWAFESIGFVALNRHLRSLFGDGEEEVNNLIEAARLTNEIIFLSNVCDFEK
QYERLVPIQDYYASKVIEYVEDTINLHLYGPCIVINLWEAGFDVKLISTLIMDLFQGAIF
TVPLTLTWALYHLSRCPEIQNYAREELMLRMPTKQSKYYIDIEGERRGETLSWMGKASPY
VQAILQETLRLSPPMVGNGRVSQKDLVLGGYMVPAGTMIIIQSQAACMLEEYFERPLEFL
PDRFIGTDIYRHIGGVNLPFGFGARFCVGQPFAHGQLILALSKILRNFEVSYSREKVGVI
NRLYNEPDRPVIFKLKPLKH
>Tant_P450098
MERIFSFGAEWTRLRQMLPSGVGGKEYLPFRHELEGITNDLIELILKKLDKNGEVELLPL
LFRWAFESIGFVALNKYLGSLRFDGDEEVNNLIEAAHLTNEIIFLSNVCDFEKQYERFVP
IQDYFASKVIEYVQDTINLHLYGPCIVINLWEAGIDVKLISTLIMDLFQGATATVPLTLT
WALYHLSRCPDIQKRAREELIERMPTKRSKYYKDIEGARRGELLFEPCHASPHVQAILRE
TLRFSPPIIGNGRVSQKDLVLGGYMVPAGTMIVLQIQAACMLEDYFERPSEFLPDRYIDR
NKYRQVAEVNLPFGLGARFCIGQPFAHGQLILALSKILRNFEVSYDREEVGVINRLHNEP
DKPVVFKLKPLKEVVL
>Tant_P450099
MALSRVNQQCLKLFPAGCKNFSCCLSTDTSNRKPYWVKYFPDDRIRYMEEMPSVGPVTIL
VSLYASVYATLPASGLDATLPASGLDATLPASGLGATLHASGLGATLHASGLGATLHASG
LGATLHASGLGATLHASGLGATLHASGLGATLHASGLGATLHASGLGATLHASGLGATLH
ASGLGATLHASGLEEYKTFKIHESYHRWVKDVGHVVKEILPEGGFCVHVYHKDDFKAVSV
NDGMLPLRKSHRVIEKYRRDRPEIYNSVGLGASLDDEWFQLRRMLTEMEGLLHLLFQTYL
EVITDDLINLVRMKLDENNEINILQYLYRWALESFGLIALNRRLNALSEKGNKEMDALIH
SALLTNEITFLGNVCDFQRQYERLIPVQDYFSKCNNQRLGKSSPFSQMVSFNLTDGAVEP
HHLSQCLDPTDDNGSVLFPSRIASTCG
>Tant_P450100
MKITEGCWWGRFRRVAGGEDSGELLVGKIPEGCWWGRFRRVAGGEDFGGLLVGKITEGCW
WGRLRRVAGGEDYGGLLVGKITEGCWWGRLRRVAGGEDYGGLLVGKITEGCWWGRLRRVA
GGEDYGGLLVGKITEGCWWGRLRRVAGGEDYGGLLVGKITEGCWWGRSYRQIPLTLTWAL
YHLSYSPDIFIQYRAREELIKIMPNKDSRYYELNKPLQEYLFMKSRVPCVQAILRETLRL
IPPTIGIGRVNREDLILGGYLVPAGNMIVLQSQAACRLDEYFEQPLQFIPSRFMILKKLH
PELKINFPFGLGHRACVGFSFAHTQMIMALSKILRNFEVSHHHEDVGVINRLYNEPDRPI
LLRMKPLEK
>Tant_P450101
MALSRVNQHCLKLLSTGCKVLSCHFSQEASFETPYWHKYFPDKRVRSFDEIPTVGPATEE
YKNFKIHEAYQRWVLEVGHVVKELFPDGSCCIHVYHKDDFVTIYRNDGKYPLRKSHDVIA
RYRRDRPHLYNSVGLGPGIGAEWHYLRRMLPSGVGGNAYLPLRGQLEEVADDFVDLVQSN
LDENNEIELLPYLFRWAFESIGIITLNRRMNALSKIRNEEAENLIGAAKLTNEIIFLGNV
GDSEEQYKRLIPVQDYFSKVIMRCLLDANLNPEGSCLVNKLAADGANPKDILTLILDLFQ
GAMGTIPLTLTWALYHVSRCPDIQELARKDLLRIMPTKDSKYYESAGRRAELLFQASNAS
PIVQAILRETLRLSPPTIGNGRINSKDLILGGYLVPAGNMIVLQSQAACRLEEYFERPLE
FIPDRFIHSEKYHKKGGVNRPFGFGPRACIGQPFAHGQSTLALSKILRNFEVTYNREELG
VINRLHNEPDRPVIFKLEQIPC
>Tant_P450102
MSFPEEYKTLKIHEAYARWYKEHGYVVREVFNSGGSCIHLYHEQDISEVYRRVGEMPIRA
SHQVIARYRRDRPHIFTSVGLGASMGTEWRHLRNMIPPMAEPYDILRGELEEVTDDLMDV
LKLNTNENGEIDLIQWLYRWAYESFGVFALRKRMDAFTPHGRQEADLMIQAADMTNETIF
LTTCNVGDFEHYYKRWIPMQDFYCSTLDKHITEFEMDPNFCLLKLMMDKNRDDRQDIITV
LQDLFQGAMHTAATTIGVALYHVARHGSTQQEAQKDLKKILPKKDSRFSEIEDYGLGIPS
IHGIVQETQRMNPPTIGNGRVTMENCVLGGYFIPEGTMAVLQTQVACRLEQNFERPLEFI
PERHTRLGKSMLGNLELIQPFGRGRRACPGSFFARNQMYMAVSKVTA
>Tant_P450103
MRSQQSDQYSAKAYKNFKIHEAYQRWVLEVGHVVKELFPGGSCCIHIYHDEDFLTVYKND
GRFPLRKSHDVIARYRRDRPHLYNSVGLGAGMGAEWAHLRDMLPYGVGRTVYMPFRPQLE
EVADDFINLVQSRLDENGEIEILPYLFRWAFESIGVITLNRRLDALSQVGSEEADNLIKA
AHLTNEIIFLANVGDSEKQYERLIAPQDYFSRVIMEYVADAALEPGSSLVNKLVKEGCDY
KDITTLILDLFQGAISTVPLTLTWALYQVSRYPEIQEHARKELMEMMPSKDTRFYDTSAA
TEKQTLRIANFIRYTKAIIAETLRLCPPTIGNGRIISKDLVLGGYMVPAGNMVVLQSQAA
CRLDEYFERPLEFIPDRYMDRAKYYQKGMVDIPFGIGIRSCIGRAFANAQMNLAFSKILR
NFEVSYHHEEVGVINRLHNEPDRPVLLRLKPTPQ
>Tant_P450104
MDFDSIPVVGPNVEEYKTLKIHEAYARWYKEHGYVVREVFNSGGSCLHLYHEHDISAVYR
NAGEMPIRASHQVIARYRRARPYAFPSVGLGASMGTEWRELRNMLPPMSEPYKILKGELE
EVTDDLIDALKLNMDENGEIDLIQWLYRWAYESFGVFALRKRLGAFTPHGRQEADLMIQA
ADMTNEIIFLTTCDVGDCEKEYNRLIPVQDFYCSTLDKYITEFEMDENFCLLKLMMDKNR
DHRRDIIAVLQDLFQGAMHTAATTIGVALYHVARHGSTQQEAHEDLKKALPSKDSRFSEM
EGYGKKITSIYGIIEETLRLNPPTIGNGRITDKECVLGGYSVPKGTMAVLQTQVACRLEQ
NFERPLEFIPERHTRLKSTMMNNFNLIAPFGKGRRSCPGSLFARNQMYMAVSKILRNFEI
SYHHEDIVFINKLNNLPEKPVMMRLKPLED
>Tant_P450105
MGYNVNAQRGENFEYARAVHELGEAFMHRAVRPWLYPDFIFKWTAYGRRFYDNLHHVQSL
TWRLLKEKKLDMIMRCKDGVTEPLPNGSLTQRKKRKAFLELLLEHHLKDPSFTEEDVRVE
VDIFVFAGYDTTAMALSWALFCLGHHPEIQQKVQEELDSIFEDDIDRNIMREDLTRMKYL
ECVIKETLRLYPSVPLIARECKDSFTVLDHTVPSGSVCLIMICELHQDPEFFPEPEKFIP
ERFLPENSVGRHPYAYVPFSAGPRNCIGQKFAMIEEKIVLAYILKKFRVTSLDPVDRVLI
TPHMTIKNVKPLRVRFEPRKY
>Tant_P450106
MQAHHQSVPEKLPEGLSDTLRTSKRMDEEESNFWRNVATAIMISVICLFSFGMVIFIRKA
IFFQRCSMTTINCNHLIFYFSAFWSICKQSRPDAPPLSLILQGVDGYCRHIFKERISCFY
VFSKLFVLFYKPETVEVVLSSTTMIDKSKEYDLLSAWLGKGLFLSSGTKWRGSRKLLTPA
FHFSILEEFIPIFQEQSSVLVSKLQSLVHEPWVDVVPLMTACTLDIICQTAMDVNIDAQN
GRNTEYVRSVHEIEEAFMYRVVRPWLYPDFIFKWTARGRRYDANIRLVKELTRKVLKEKK
LDMVMRSKNGVTEPLLNGNLTQRKKRKAFLELLLEHHLKDPSFTEEDIGAEVDAFMFGGH
ETTAMSLSWALYCLGHNPEIQQKVQKELDDIFGGDIDRNIVREDLTKMKYLECVIKESLR
LYPIAPFIARECNEPFRVLDHTVPSGSLCLILICELHLDPESFPEPEKFIPERFLPENRV
GRHPYAYVPFSAGPRNCIGQKFAMIEEKTVLANIMKKFRVTSLDPKDKVITTPNLTTKNV
KPLRLRFEPRKI
>Tant_P450107
MIDKSKEYGLLSAWLGKGLFLSSGTKWRSRRKLLTPAFHFSILDEFIPVFHEQSRVLISK
LQSLVQEPWVDVVPLMTACTLDIICQTAMGVNLDAQAGQNSEYATAIHELADAFLHRVLQ
PWLYPDFIFKWTAYGRKFNANIRLVKELTKKVLKEKKLDMLMRSKNGVTELFSNESLGER
KKRKAFLELLLEHHLKDPSFTEEDVRQEVDMFMFAGHDTTAMSLSWTLYCLGQNPEIQQR
VQEELDDIFGDEIDRNIVREDLTRLKYLECVIKIYS
>Tant_P450108
MVMRSKNGATELNKSLSERRKRKAFLELLLEHHLKDPSFTEDDVREEVDMFMFAGHDTTA
MALSWTLYCLGQNPEIQQRVQEELDAIFGKDMDKNIGREDLTRLKYLECVIKEALRLYPS
VPFIARECTDSFTVLDHTVPSGGLCVILICELHQDPESFPEPEKFNPERFFPGNSVGRHP
YAYVPFSAGPRNCIGQKFAMMEEKIVLAHILKKFRVTSLDPRDKVITKPNLTTKNVQPLR
LRFEPRNL
>Tant_P450109
MIDKSKEYELLSPWLGTGLFTCTGTKWRGSRKLLTPAFHFSILDEFIPTFQEQSSVLVSK
LQSLVQEPWVDVVPLMTACTLDIICQTAMGVNIDAQGGQNTEYVRAVHELEETFMHRAVR
PWLHPDFIFKWTAHGRSYDANIRLVKELTRKVIKEKKLDLIMRSKDGVTEPLSNGSLPQR
KKRKAFLELLLEHHLKDPSFTEEDIGLEVDTFMFAGHDTTAMSLSWALYCLGQNPETQQK
VQEELDDIFGHDIDRNIMREDLTKMKYLECVIKESLRLYPVVPFVARQCNEPFRVLDHTV
PSGSLCLILICELHLDPESFPEPEKFIPERFLPENRVGRHPYAYVPFSAGPRNCIGQKFA
MIEEKIVLANILKRFRVISLDPKDKVITTPNLTTKNVKPLRLRFEPRKI
>Tant_P450110
MDFDINMDFDDDVVLPEVTKDFTYLDISEDKDKEVWRALGTMLTASVVSIFALFALLFIS
KVIRFERCSIPTVNCHPILFYFSALLSVYKQSRPDVPPLCLVLLGITGVCRIAAKEKLFC
IYLLFKPFVIFFKPETVEVLLSSTTLIDKSKEYELLSPWLGTGLLTSTGKKWKRRRKLLT
PAFHFSILDEFIPVFQEQSRILVSKLQSLVHEPWVDAVPLMAACTLDIICQTAMGVNIDA
QGGRNTEYVRAVHEIGETFMYRVLRPWLYPNFIFKCTAYGRRFYDNLRRVQSLTKRVIKH
KRQDMEAREKFAVIEPFSNHSPSQRKKRKAFLELLLEHHLKDPSFTEEDVSEEVHTFMFE
GHDTTAMALSWALYCLGQNPEIQQRVQEELDDIFEDDIDRDIEREDLTRMKYLECVIKET
LRLYPSVPLIARECKKSFTVLDHKVPPGSLCMILTYELHQDPESFPEPEKFIPERFFPEN
SKGRHPYAYVPFSAGPRNCIGQKFAMMEEKIVLANILRKFRVTALDPRDKVLVTANLTTK
NVKPLRLRFEPRNLQYT
>Tant_P450111
MDYFELEVTNFLVTFLLILISLYVYKCIRSRNYPPGPIGLPFIGYYPFLGKKPNITLRDL
SKKYGDVFSLYIGPQLMIIISDYELAKEILNHPMAMARPPHSFDFLVGKGGIIGMNGEEW
QEQRRFVLQIMRDLGMGKGLWEKMIQEDVAEFVKDMKKIGGEPIYFSEPLAESQFTNSVS
LLFGRHIDRVTEKEDIEIIKAFRKQMANQGSSVDVNINIPGLMKLLTFFNIFGLRDFITL
LKKFENIFKKEVDERVKKKNEITRDDFIGCFLQEMERRKNDTQTHTFTIDNLRGNLLILF
LAGQDSNIASVTWLLLLMAKYPYVQRKVCDEIDQVIGRDGVVNYGDKLKLPYSMATVFEM
FRYIALGPLFPPRYVLKSLSLGDYTIPQGSHVVCNNWAISHDQRYFCDPMEFKPERFIAE
YENKVVKLKGYGPFSFGKRNCPGEGVAIMTVFIYFVTIMQKFKIQSPDGLSPNMDYTFGS
GLLPISQKLCFIER
>Tant_P450112
MEVFSTILVVLASYLGLVILRWVINRHQRLKFLKRYGIPGPEPSFLSGNMDTLKREPTPN
DLITSWLKQYGNVFGYYLGEIPYIVVNDLEMLKQIFIKDFNVFTNRQEMHLDVSPLNKTI
LALKDKRWKEVRSLLTPTFSSGKIKLMTNIVDKKVDVTVAEVSKKAEKNEMFDMYELVQG
LTLDVIADCALAMKTHCQENPKDIFLIAVRDFFRFAHNRAVEYAIMFPFVATSMAFISNY
LTAGQMTTLMVDSVKSAIATRRKNPEIKSMDILQLMLDHSESVLKDGTGLTDEEIIANAY
VFLLAGYETTATALAFTFYLLIKHPDIQERLYKEIEEVDDSSYNTVQGLQYLDQVFSEAL
RYYPPVTGFVSRFCSEDHQVGSYTIPKGATVLAPVWDIHHDPKYWPDPWKFDPDRFSLEN
KASLNTMAYMPFGIGRRNCIGARFAQLEAKLAIFRLVKRFKFETCEKTDDPLPLICPTVI
INPTNGIYLRAVPRTTML
>Tant_P450113
MEVLSTLLAILASYTLFVIIRFVLNRRERHKILKRYGIPGPEPHFLSGSMHELKSGATPN
DVITSWLKKYGNVFGYYLGEIPYIVVNDLEMLKQVFIKDFHMFVNRPDMLLDIRPLNNTV
ATIQGKRWKEVRTLLTPTFSSGKIKLMTSIVDKKVDVTVNEISKRAERNEMFDMYQLVQG
LTLDVISDCALAMKTHCQENSQDIFLVSVRDFFRYVRNPAVDYTIMFPFVGNLMTFLSNY
MTSGQMTNLIVDSVKRAIDVRRKNPEIKSMDLLQIMLDHRESDPSVSSGLTDDEIVANAY
VFLLAGYETTANALAFTFYLLIKHPDIQEKLYQEIKDVEDSNYNSIQSIQYLDQVFSESL
RYYPPLTGFISRACAEDHQVGSYTIPKGGIILAPVWDIHHDPKYWPDPWKFDPDRFSPEK
KTSLNSMAYMPFGIGRRNCIGSRFAQLEAKLTIFRLVKKFKFETCEKTEDPLPLVCPTVV
INPANGVYLRAIPRTTTL
>Tant_P450114
MVKVVDEFAKEKSNYIAKLQALKYSTRNFDYWKKRGVIYAKPIPFFGTTLELLWKPFHEI
QKERYLRLGTVYGHFEGNTPVLSVAEPRLMREIMVKEFPSISSRRFVNIRGGNPVADATL
PVLSGESWRRVRNIVTPTFTTGKIKRMMSIVKDCSKGVVNNFKTFSSKGRPLDVKKMFGA
FTMDVIASAAFSTKLDSLNDPENEFVRAAKNAFSTQFSWRIALFQLFPNLMTWLRISVFP
TEPLEFFKRVTLRIIEEREKTGQTRNDFLQLLIDTAKEVPKDQKPEEDKNDISSNYEVGE
KSLQPTRSASAKNLSEDELVAQCVIFFLAGYDTTATALSYASYLLALNPEIQLKLFTEMR
DTVEGTKGELTYEAIQEMKYLDNVVAETLRIYPPITKLERVADTDLKLADTGITIPKGML
VTIPSYALQHDPQFFPNPDVFDPDRFTVEERTKRDLYTYLPFGAGPRNCIGMRFALMEIK
VCLVYILANFKLQRCPETKVPLDFHLGPGLLMPYKGIQLKVEPREDRILLK
>Tant_P450115
MIDVFSLGPLLVTFLLGASTVFLFSWYATRNHDYWKKRGVPYVKPTPLFGSLLDNMKKPL
YEVLTERYQKLGPVHGFFESNNPILSIGDPVILRNIMVKDFPFFTSRRGFKTGDSIIDSM
LTNIRGEDWKRVRSIITPTFTTGKIKRMLGIFEECSKTLVKNFESTVKENKPIDAKRLYG
TFTMDVIASAAFSTKIDSHNNPDNEFVKMARNTFAARRGYKFVIFLMFPFLPNQIKKHFF
NTGSANFFKDTTRQIIEHRKRTGQVRNDFLQLLLDTANEVSEEEKWEENEKGDIASNYAE
QNEGQQMFRTTTNKKLTMNELVAQCVIFFLAGYETTASTLSYATYLLALNPNVQEKLREE
VDNTLKENNGKLTYEVIQNMKYLDNVISETLRIFPPAVRLERTADADYKLEEKGFTIEKG
MTISIPVYCLHRDPKYYPEPEKFDPDRFTAEERAKRDPYTYLPFGAGPRNCIGMRFALME
AKVCLAYVIANFKIKKSPFTKEKLEFTLGQQGLLQAKEIIVDVEIRKDSPLVK
>Tant_P450116
MFNTLIELVSGPFLVTFLIGILSTFLFYWYATRNHDYWKKRGVPSVKPVPLFGSVLENTK
KPLYQIFTERYYKLGPIYGFFEANKPLLSIGDPALLKNILVKDFPAFSSRRNLVTGDKVI
DSMVSTLRGEDWKRVRSIITPTFTTGKLKRMLGIFKECSETLMKNFENTVIQGKPIDAKR
LYGTLTMDVIASAAFSTKIDSHNDPDNEFVKTARDTFSGNRSYKFLILLLLPFLPKSLKR
ILFSRGSTNFFRDTTIQIIENRKKTGQVRNDFLQLLMDTAKEVSDEEKWEENDKGDIASN
YEDQNEGQQMFKTTFNKKLSMDELIAQCVIFFLAGYETTASTLSFATYMLALNEDIQDKL
RAEVDQTLAENNGELTYEVIKNMKYLDNVISETLRLFPPAIRLERVADADYKLGYMGITI
PKGMAINIPVYCMHRDPKYYPSPEIFDPDRFTAEERAKRNPYTYLPFGAGPRNCIGMRFA
LMEIKICLSHVIAKFKIKKSPLTKDKLEFNLGQAGLLQPKEIIVGMEIREDTPLMK
>Tant_P450117
MRIRKTAHCVIRETAAKFMQEYYSRSFDYWKKRGIPYVDAVPFFGSTYSLLWKPAHEIEL
ERYLKYGPLYGHFEGSRPLLSVGDLKLVREILVKEFPSFANRREVRSGNVVVDSILPNLR
GEDWKRVRSIVSPTFTTGKIRRVSRMVIPRVMEALRIPVIASGPTDFFKDVTLQIMEERK
RTKQTRNDFLQLLMDTAQEVAQEQKWDTAGVQDDITSNYGQDESTHQTDKNISNKKLSLN
ELVGQCVIFFLAGYDTTASTLSFASYLLALNPGIQDKLYNELREVLQKHKGELTYEALQD
MKYLDNVISETLRLYPPATRLERLAETDCKLGDTGITIPKGMMISIPNYALHHDPKLFPD
PEKFDPDRFCAEERAKRDPNAYLPFGAGPRNCVGMRFALMEIKICLAYAVTNFEFFKCSE
TQVPLEFHLGPGLLIPKGIYLKLKKRDDKILLK
>Tant_P450118
MFGVELFSGSLFITFSLGITSLIFLFWYFSRSFDYWKKRGIPYVDAIPFFGSTYSLLWKP
AHEVELERYLKYGPLYGHFEGSRPLLSVGDLKLVREILVKEFSSFANRREAHSGNVVVDS
MLPILRGEDWKRVRSIVSPTFTTGKIRRMVSIVKDCSQTLVKNFQNITETGKPFNVREIY
GAFTMDVIASSAFSTKLDSHNDPQNKFVQAAQKGFSTSFSMRLAFYLVIPRVMEALGIPV
IAPGPTDFFKDVTLQIMEERKRTKQTRNDFLQLLMDTAQEVAQEQKWDTAGVQDDITSNY
GQDESTHQTDNSISNKKLSLNELVGQCVIFFLAGYDTTASTLSFASYLLALNPGIQNKLY
NELREVLQKHKGELTYEALQDMKYLDNVISEILRLYPPATRLERLAETDCKLGDTGITIP
KGMMITIPNYALHHDPKLFPDPEKFDPDRFCAEERAKRDPNAYLPFGAGPRNCVGMRFAL
MEIKICLAYAVTNFEFFKCSETQVPLEFHLGPGLLIPKGIYLKLKKREDKILLK
>Tant_P450119
MEFIEFILDTLVIHFLLGVFSVILLYWYSVRNHDYWKSKNVPYAEPVPFVGSLLDALRKP
LHEVECERYNKLGRVYGHYEGKNALLSVGDPTLLREILVKDFQSFTGRRAFDTGDKVIDK
MLSIIRGEDWKRVRTVVTPTFTTGKIKRMVGIFKECSNTLTNNFQALAEAGKPIDAKRVY
GTFTMDIIASSAFSTKLDSHNDPDNKFVQMARTVFSRRLGFKFIMFLMAPRLTKLLGIRV
FASEASNFFKDTTLQIIEQRKKTGQVRNDFLQLLMDTAKEVPEEQKWETTDKEKDIASNY
EDSDAGHHLFKTVTQKNISMDELVAQCVIFFLAGYDTTASTLSFSTYMMAINQDVQDKLR
QEVDDALAENNGQLTYEAIQSMKYLDNVISETLRMFPPAIRLERLADADYKLGDTGITIP
KGMIVSIPVYAMHQDPEFFPEPEKFDPDRFTPDERAKRDPYSYLPFGAGPRNCVGMRFAL
MEIKVCLVYVIAKFRIHKRPETKVPLEFNLGQQGLLQPKEILVGMEVRKDCLLRE
>Tant_P450120
MYKIAINILNSEILLRNTYRPSFAVGPPFYEPFIFQNFSGPFHEIEILRRQKYGRIYGHF
EGLRPVLSVADPTLLRDILVKDFHIFPQRRTLSTGNEIFDKMLTAVTGEDWKRIRTIVTP
TFTTGKIKRMINIFKNCGATSIQNFKKASENGDPVELKRIFGGYTMDVIASSAFSTKIDS
HNDPENKFVLTARDVFRVSFNWRLIIMFLFPKLLKWLRISFIPPKSLAFFRDATLQIVEE
RKKTGQTRNDFLQLLMDTAKEVSEDRKSESSEKESDDTAAVYGDVDINHHIFKTVTQKNL
SMNELVAQCIIFFIAGYDTTASTLSFATYMLALYPDIQEKVFDEIVDTLKYTNGELTYEA
LQNMKYLDNIISETLRLYPPTVRVERMAVADYKLGDTGIIIPKGMLVTIPAYAMQRDPEL
FPDPEKFVPDRFTPEERTKRDPYAYLPFGAGPRNCVAMRFALMEIKVCLALVIANFKINR
CPQTKVPLEYFVGSGILQPLDVIVTLERRKDNPIIK
>Tant_P450121
MLDTEYFLGPVVAPLLIVVCSVLFYWYSTQNFDYWKKRNLPFVKPRLFVGSVIENLSNPL
HEVEHRRRLKYGNIYGHFEGTRPVISVGEPSLLRQIFVKDFHMFADRRSLATGDSIVDNM
VSVLNGESWKRIRTIITPTFTTGKIKRMVSIFKECADTCIQNLKNTSKNGAPVELKSIYG
AFSMDVIASSAFSTKIDSHNDPKNQFVMTARKVFRINFSWRFLMFFLFPNLVKWLGISIF
PPKATNFFKDVTLKIIEERRRTGQTRNDFLQLLMDTAKEVSEDPKSELDLKETDDTAAVY
GDVNTNHQVFKSVTKKNLSLDELVAQCVIFFLAGYDTTASTLSFASYLLALNPECQEKLH
NEIVEAVNKANGVLTYEAIQNMKYLDNVISETLRLLPPAVRLERQAVADYKLGDTNITIP
KGMIVTIPAYAMHRDPNFFPDPEKFDPDRFTPEERVKRDPYAYLPFGAGPRNCVGMRFAL
MEVKVCLANVVANFKINRCSKTTVPLEFLVGAGLLQPKEVTVSMEPRDDNPIVK
>Tant_P450122
MILTLKPFSLQPLHEVENERYNKYKDSSIYGYFQGATPVISVCNIEKVPRISACPLKPVL
STGNKVVDSMFTFFSKDRWTRARGTVKKAFDKQSLKNMFDEITDKSNKVFGTFTMEVIVK
ACFDTDIDAINNPDNKYMEYGRRIFDRGSELGEKLVFLSHYPTITKWLGFLSDNEAMMFF
RNEAIKIIEKRWHSGSVKDDLLRKLLDTRFDNEEVSNGEMSNGSVDHSTNTKKLGMFTLE
EITSQCVLFFLGGYHTVSTALTMACYLLATNEEVQNTLRDKIDEVIVRDNGKFTFDALDD
IEYLIFVIYETLRLYPSTTKIERVADTNYTVEGTDVVIPKGTNLSIPLCSIHRDPDNYED
AEKFDPSRFLRDPPNKNKYLPFGIGPRKCIGENFGMMEMKICLVHIIGNFKIEVCPRTKI
PPEFGLALQGFLQIEEMMLKLTPRENPPFTQTYYTGSHRKETNGSIYTLIPKEI
>Tant_P450123
MLDTEFLFEPIVAAFLIFVSTVLLYWYSTHTFDFFKKRNIPYDKPLPLLGSVLDVIRKPL
HEIENLRRQKYGRIHGYFEGIRPVLSVADPTLLRDILVKDFHIFPQRRAIFTGDEIFDKM
ITTSTGDDWKRIRTIVTPTFTTGKIRRMINIFKECGETSIENFKKASAKGDSVELRRIFA
GYTMDVIASSAFSTKIDSHNDPENKFVLTARDVFRISINWRLIIMALFPKLLKWLRISLI
SPKALTFFRDVTLQIVQERKKTGETRNDFLQLLMDTAKEVSEERKLELSGKERDDTAAVY
GDVDINHHNFKAVTKKNLSMTELVAQCIMFFIAGYDTTASTLSFSTYMLALHPDIQDKVY
EEIVDTLNSTNGELTYEALQNMKYLDNIISETLRLYPPTVRMERMAVADYKLGDTGITIP
KGMLINIPAYAMHRDPKLFPNPEKFDPDRFTAKERVKRDSYAYLPFGAGPRNCVGMRFAL
MEIKVCLALVIANFKINRCPQTKVPLEYFIGSFILNPVDVFVTLERRKDNPIVK
>Tant_P450124
MLDTEFLFGPIAASFLILVSTVLLYWYSTHTFDYFKKRNIPYVKPLPLLGSVLDVVRKPL
HEIENLRRQKYGRIYGHFEGIRPVLSVADPTLLRDILVKDFHIFPQRRTITTGHEIFDKM
MTSVTGEDWKRIRTIVTPTFTTGKIRRMIHIFKECGMTSIQNFKKASENGDPVELKRIFG
GYTMDVIVSSAFSTKIDSHNDPENKFVLTARKVFRISFNWRLIIMFLFPKLLKWLRISLF
PPKALAFFRDVTLQIIEERKKTGQTRNDFLQLLMDTAKEVSEDRKSESSEKESDDTAAVY
GDVDINHHIFKTVTQKNLSMNELVAQCIIFFIAGYDTTASTLSFATYMLALYPDIQEKVF
DEIVDNLKFTNGELTYEALQNMKYLDNIISETLRLYPPAVRVERMAVADYKLGDTGITIP
KGMLVTIPAYAMHRDPELFPDPEKFDPDRFTSEERTKRDLYAYLPFGAGPRNCVGMRFAL
IEIKVCLALVIANFKINRCPQTKVPLEYFIGSGILQPLDVIVTLERRKDNPIVK
>Tant_P450125
MLDTEILFGPIVTSFLIIVSTVLLYWYSTHTFDYFKKRNIPYVKPLPLLGSILDVVRKPI
HDIENLRRQQYGRIYGHFEGLRPVLSVADPALLRDILVKDFHIFPQRRVISTGDEIFDKM
LSAVNGEDWKRIRTIVTPTFTTGKIRRMINIFKECAATSIQNFKKDSENGDPVELKRIFG
GYTMDVIASSAFSTKIDSHNDPENKFVLTARDVFRISFNWRLILMFLFPKLLKWLRISLI
PPKARAFFRDVTLQIIEERKKTGQTRNDFLQLLMDTAKEVSEDRKSEKSEKEKDDTAAVY
GDVDINHHIFKTVTQKNLSMNELVAQCIIFFIAGYDTTASTLSFSTYILALYPDIQEKVF
EEIVDTLKFTNGELTYEALQNMKYLDNIISETLRLYPPAVRVERMAVADYKLGDTGITIP
KGMIVTIPAYAMHRDPELYPDPEKFDPDRFTPEERTKRDPYAYLPFGAGPRNCVGMRFAL
MEIKVCLALVIANFKINRCPQTKVPLEYFIGSGILQPLDVNVTLERRKNNPIVK
>Tant_P450126
MIDTEFIFGPLVGAALVLISSVLLYWYSIRNFDYWEKLNVPYVKPYPFVGCVIEGLRKPL
HEVLLQRYRKLGKIHGHFEGNRPLLSVADTSLLREIFVKDFHIFPERRAMNTGDKIIAKM
MSVVNGEDWKRIRTIVTPTFTTGKIRRMVGIFKECSETLVQNFKTITEKGEPVETKKIYG
AYTMDVIASSCFSTKLDSHNDPDNKFVSVARNAFRQSITWRFLVFFIFPKLMKLLKIPIF
PPKALNFFKEVTLQIIEERKKTGQTRNDFLQLLMDTAKEVSEDPNSEFNKNEEDDMAAVY
GGVDTQHQVFKSVTKKNLSMDELVAQCVIFFIAGYDTTGSTLSFATYMLALNQDVQEKAY
QEIVEVLRDTNGELTYEAVQNLKYLDNIVSETLRLFPPAIGLERLTVADYKLGDTGITIP
KGMIVTIPAYAMHRDPEVFPNPEKFDPNRFTPEERAKRDQYAYIPFGAGPRNCVGMRFAL
MEVKVCLAYVIANFKIKKSPETKVPLEYLTGVGMLQPKDVHVGLELRNKNPLVK
>Tant_P450127
MLEAEISCGLLVTLLLIVISTVLLYKYSIRNFDYWKVRNVPYVKPLPFLGSIFENMTKPL
HDTEIRRHQKHGNIYGYFEGSRPVLSVADPELLRDIFVKDFHVFPERRRMTTGDKIVDKM
MSTVTGDDWKRIRAIITPTFTTGKIKRMLGIFKECAETLVENFKTASVNGQPIEAKKMYG
TFTMDLIASAAFSTKLDSHNDPENKFVISVIPPKATSFFRDVALQIIEERKSTGQTRNDF
LQLLMDTTKEMSQDPQSELYREENADATSVYEEVNPDHQVFRGVSKKNLSMDELVAQCVM
FFLAGYDSTASNLSFVTYMLALHPDIQEKLHDEIVQIFKETNGKLTYDAVQNMKYLDNVV
SETLRLFPPTVRLERSAAADYKLRETGIIIPEGMLVTIPIYVIHRDPEVFPEPEKFDPDR
FTPEKRAERDPYAYLPFGAGPRNCIGIRFGLIGIKVCLTYVIANFKIKRCPETKVPLEFI
TFAGLLEPKEVMVALERRNDSPLKINAMIRKKERSRQNNLAFRIARRKVKLANMRKEKYS
KKKEEITYSPGLF
>Tant_P450128
MLGAEFFLGTLMTPLLILTGTILLYWYSIRNFDYWKKRNVPYVKPYPFVGSVVENMRKPL
FQTELQRWKKYGRIFGHFEGNRPLLSVADPQLLRQIFVKDFHAFPERRSVATGDEIVDKM
MSSTTGEDWKRIRTIVTPTFTTGKLKRMMSIFQECAETLVENFKNGTKDGAPIEVKKIYG
AYTMDVIASSCFSTKIDSHNNPENQFALAARSVFRINISWRFLMFFLLPKLVKLLKISIF
PPKATHFFRDVTLQIIEERKRTGQTRNDFLQLLMDTTKEISEDPKSELNEKESDDMTSVY
GGVNTNHQVFKEVVKKNLSLDELVAQCVIFFLAGYDTTASTLAFASYMLALNQDVQEKAH
EEVFTTLKSSRGKLTYEALQQMKYLDNVISETLRLFPPAVRLERLAVADYKLGETGITIP
KGMILTVPAYAMHRDPELFPDPEKFDPDRFKPEERSKIEPYAYLPFGAGPRNCVGMRFAL
MEIKVCLAYVIANFKINRCSQTKVPLEYLLATGFLQPKDITLALERRGDIPLVKEKQ
>Tant_P450129
MLDCEFPLKAWVTSFLIFLFAFLLYRFTVRNFDYWKKRKVPYVKPFPIVGSVIEYIRKPL
FEIEQQRHKKLGRIFGYFEGNRPLLSVADPELLRQILVKDFYAFSERRTIVTGDPIVDKM
MSLVTGEDWKRIRTIVTPTFTTGKLKRMMGIFKECAETLVENFKTATKDGSSVEAKGIYG
GYSMDVIASSAFSTKIDSHRDPENIFALTARSVFRNNFSWRFIMLFLFPKLVQLLRISIF
PPKAIHFFRDVTLQIIEERKRTGETRNDFLQLLIDTAKEVSDDPKSEFNEKESDDITSVY
GEVSTNHQVFRGVTKKHLSKDELVAQCVIFFLAGYDSTASTLAFATYMLSLNQDIQEKVH
EEVVMVLKSTKGKLTYEALQNIKYLDNIISETLRLFPPGVRLERRAVTDYKLGETGITIP
KGMIVTVPAYAMHRDPELFPDPEKFDPDRFTPEERSKRDPYAYMPFGAGPRNCIGMRFAL
MEIKVCLIYVIASFKINRCMKTKVPLEYMIATGFLQPKDITLALERRKDNPLVNER
>Tant_P450130
MIDTEFFFGPLVGAALVLISSVLLYWYSIRNFNYWEKRNVPYAKPYPFVGCVLENMTKPM
HEVLIQRHRKYGKIYGHFEGNRAVLSVADTSLLREIFVKDFHMFSERRSMNTGDKIIAKM
MSVVNGEDWKRIRTIVTPTFTTGKIRRMVGIFKDCSKTLVENFKTITTNGDPVETKKIYG
AYTMDVIASACFSTKLDSHNDPENKFVVTARNVFRQSITWRILMFFLFPKLMRLLNITIF
PPSALNFFKDATLQIIQERKRTGQTRNDFLQLLMDTAKEVSEDPKSEFNQKEEDDMAAVY
GEVDTNHQVFKSVTKKNLSMDELVAQCVIFFIAGYDTTGSTLSFATYMLALNQDVQDKAY
QEIVEVLQDTNGELTYEAVQNMKYLDNVISETLRLFPPGIILERLAVADYKLGDTGITIP
KGMIVTIPAYAMQRDPENFPNPEKFDPDRFTPEERAKRDMYAYLPFGAGPRNCVGMRFAL
MEVKICLAYVIANFKLRKSPKTKVPLEYLKGTGMLQPKEVFVGLELRTENTLVK
>Tant_P450131
MIGIIKDCAKVVVNNFKTVSAEGKPFDIKRMYGAFTVDAIASSAFSTKLDSLNDPESQFI
KAAKKAFSLDFSWRVAAFQLFPNLMKFLKITIFPPEPLEFFKTVTLRIIEERRRTGQTRN
DFLQLLIDTAKETSHHQKLEEAKNNDQIMSNYNINDNTHQPVRNAAQKNLSEIEMVGQCV
IFFIAGYDTTANTLACASYFLALNHEIQEKLFAELKGVLQKTGGEFTYEAMQEMKYFDNV
IAETLRLYPVTARIERVADADLKLKEIGLTIPRDMIVTIPIYPLQRDPDIFPNPDVFDPD
RFTAEERAKRDPYTYLPFGAGPRNCVGMRFALMEVKVCLAYVVANFKLLKCPRTKVPLDI
HLGPGRLMSKKILLEVEPRDEKIILN
>Tant_P450132
MALFGVHHYHLSNTLTILSLSLFFSFSVSASLLLFTFSACLAASSNVVSISGSKHFEGNT
PVLSVAEPRLLREIMVKEFSSISNRRFVNIRGGNPVADATLPVLSGEAWRRVRNIVTPTF
TTGKIKRMMSIVKDCSQGVVDNFKTFSAKGRPLDVKKMYGAFTMDVIASAAFSTKLDSLN
DPENEFVRAAKNAFSTDFSWRIALFQLFPNLMTWFRVAVFPPEPTEFFKRVTLRIIEERK
KTGQTRNDFLQLLIDTAKEVPKDQKPEEDKNDISSYDVGEKSLQPTRSASAKNLSEDELV
AQCVIFFLAGYDTTATALSYASYLLALNPEIQHKLFTELRDTVEGTKGELSYEAIQEMKY
LDNVVAETLRIYPPSTRLERVADTDLKLADTGITIPKGMLVTIPNYALQHDPQFFPNPDV
FDPDRFTVEERTKRDPYTYLPFGAGPRNCIGMRFALMEIKVCLVYIVANFKLQRCPQTKV
PLDFHLGPGLLIPYKGIQLKVEPREDRILLK
>Tant_P450133
MSRHLKFWEWSDFIHNLTTGRKIKREIKLVEDFIKSVTQEKKKQYLSGNKDNVNGKRKAF
MDLLLELHFETQELSEKDIRDEVNTFIGAGYETVSVTIMWALYLIGLHPDIQEKIHDELD
RIFGSDVDRDITESDLNDLKYLDCVLKESQRLYPAVPMITRTLQEDCNISGCLLPKGATC
IILLYFLHKDEEVFPDPERFDPDRFLPENAVNIPECGFLPFFAGSRNCIGLKFAFMETKI
IVTSILRNYSIESLDSRDKVLPVLQITLHPSIPIRMRIRPRRNIE
>Tant_P450134
MDLLLELQFKTQELSEKDIRDEVNTFIGAGYETVSVTITWALYLIGLHPDIQEKIHDELD
RIFGSDVDRDITESDLNDLKYLDCVLKESQRLYSAVPMVTRTLQEDCNICGYSIPKGSTC
VILLYFLHKDKEVFPDPEKFDPDRFLPENAVNIPECGFIPFSAGPRNCIGQKYAIMEMKT
VVTSILRNYSIESLESRDKVLPVMQITLHPSIPVRIRIRPRNNIESGGTACL
>Tant_P450135
MSRHLKFWEWSDFIHNLTTGRKIKGLIKLIEDFIKSVIQEKKKEYLSGNKDIVKGKRKSF
MDLMMELHFETQELSEKDIRDEVNTFVAAGYESVSVTIRWALFLIGLHPDIQEKIHDELD
RIFGSDVGRDITESDLNDLKYLDCVLKETQRLYPAVPLFARSLKKDSNICGSSLPKGSTC
VVLLYFLHRDKEVFPDPERFDPDRFLPENAVNIPECGFIPFSAGPRNCIGQKFSVMEMKT
IVTSILRNYRVESLDTRDKVLPVMQITLHPSIPIRIRIRPRRNVECGGQHVCEMKF
>Tant_P450136
MMLLIYVAIALGVIVFIKYSLWRAKYSQQFPGVKPAFFNVLGDLSGLLTYLVSNDGLPML
YHLVLFLKARNEQFQRQQLFCLWEFYKPEMCFVKAEAVKQLLSKGTGANEKNWAYVYLKP
FLGSGLVTSSAEKWKPRRKLLAPCFHTDILRGFLMVFNECSHKLVEHFQQEIKKEFTYIR
TPVTLTALDILNETVLGTTVGALENNSSQYIDALNRLLDIYTSRMFKFWQWSDIIFHLTS
GREAKRHLKAIQDFTTSIIKEKKKQYLSGNKDNGKGNRKALMDMLLELHFESQELSEEDI
REEVNTFVSAGHETVSLGIMWALYLIGLSPDVQAKIHEEVDRIFGADLERDVTENDLNEL
KYLDCVLKETNRVYTITPVIGRHLTEDRDICGYTIPKGSDCFVLMYFLHRDKDVFPDPEK
FDPDRFLPENFVKIPECGYIPFSAGSRNCIGQKFAVMEMKTIISSILRNYNIESLDSRDK
VLPIFQTTLQPSIPIRIKIRPRKVN
>Tant_P450137
MADELSVPQFYFCKNINCERESRMKLIRESETIENRVLKEESWGSFFPILRKMLLFFLAA
SVFGVILVFLKYSWWRHQCSQLMPGKKPEFFNVLGDLKDMFAYEKSSDDFALHHHFIQVM
KERTELYQKQQLFSWWALYVPFVFLVKADAVKAIMKGFKTIDKSWVYEILKPLSGSGLGN
VPSQEWKPRRKLLTPCFHTDILRSYMDVFNEHSQKLVKFFHQETTKEFTYVKKPITLAAL
DILCETVFGIQIGAFENEDSRYVKSLNRLTEIYISRIHKFWQWPDILFKFTKAYREMRIH
EQVCNNFATEVIREKKKSHFCSDMKYQIGKEKAVLDLLLELYSANGELSEEDIKEDLKVF
IFAGHDTASIAMTWALFLIGLYPDVQAKIHEELDRIFGDDVNRYVTENDLNELEYLDCVI
KESNRLYSPAPMFGRQIYKDTNICGHTIPKGASCIVLAYFLHRDEDVFPDPEKFDPDRFL
PENSFNIPEFAFVPFAAGPRNCIGQRYATMEMKTMLSTILRSFTVESLDGRDKVQPLMLI
TLHPSIPIRLKIRLRKTQQITVNN
>Tant_P450138
MKPLFGTGLATRSAEKWKPRRKLLTPCFHADILRGFLTVFNERSQKLVQHLGLETRKDFT
DIGTPVTLATLGVILETMFGATIEALDNNSSKYITALERLADMHMLRNVKFWEWSDFIFH
LTSGRDSKTLLRTVFETTNSVIQEKKKMYLSGNKDNSKAKRKAFMDLLLELHFETQELSE
EDIRDEVNTFFAAGHETISLTITWALYLIGLHPDVQAKLYEETERIFGKDRNRDVTENDL
NHLKYLECVLKETQRLYPPVPIIGRRLLEDTNICGYTLPKDSNCLILMEFLHKDKDVFPD
PEKFDPDRFLPENSIKIPECAFIPFSTGPRNCIGQKFSMMEMKTIVSFILRNYTIESLDS
RDKVLPIAQFTLRPSIPIRIRLGTR
>Tant_P450139
MIRNVLRITEPCGTGILTKIPRAVASQCTASSASAIDEEYLRPFSSIPAPPKWPIIGHLH
LFSKRGPYTLERIYDAYKDFYHQYGPVVRLDLGIKLLLLFNAEDIEKLFAPGVKYPQRPL
FEALRHYRLKRKDLYSCGGLITENGEQWWQLRKAIQFIMHPSFPEIYFPLHEKVAEDFVQ
LINQKMDENGAIPNFLQDIYKFAEEAIGMVCFGKRLGLLSLDAGNDKDREFGEKLTQAAD
DALKSMADSLLGFPWWKIFPTPTYKKLVHSQSFFQSFAAKCIQEAELKLKDPEYHDDGKL
ELIKRLFENKNLKYPDISLLLTELFEAGFDTTGNALGFLLYNLAKNPGAQESLFRNIMEH
SSNGLTGNAIDKMKYLKACIQESHRLTPAVGGTARILQASQVFSGYEVPAGVLCIGMQPI
ISRLEKYFSDPLDFKPERWLDATLTKYERKSNPYTVMPFSHGVRRCVGQRFAEQEMKLCI
IKIIQNFRVEYDGPEVGTIMRLSLVPDKPLNFKFKPRRKDEYQRQQEHATENEQNGTIPI
NKDLK
>Tant_P450140
MLTVLLVSASVVFALYAFLYLKHKAHMKKFKNVPGIAPVTVLGNLYEAARIYSKKLPHHP
GVYIFQVVIGYSSLFYKEGIQLFWMGIFPVVSILKPELLELILSSTTSLEKAHEYSYLHK
WLRQGLLTSTGTKWKSRRKLLTPCFHFRILEDFLPTFNDNSFILARKLRKFQNEEYVDIM
SLIVLCTLDIVCETVMGVRIGAQSGENPEYAKAVHK
>Tant_P450141
MSLSRHLKFWEWSDFIHNLTTGRKIKREIKLVDDFIKLVTQEKKKQYLSGNKDNAKGKRK
AFMDLLLELRFETQELSEKDIRDEVNTFIAAGYETVSVTITWALYLIGLHSDIQEKIHDE
LDRVFGSDVGRDITESDLNDLKYLDCVLKECQRLYPAVPMVTRTLQEDSNICGYSLPKGS
TCVILFYFLHKDKEVFPDPERFDPDRFLPENAVNIPECGFIPFSAGLRNCIGQKFAIMEM
KTIVTSILRNYSIESLDSRDKVLPVLQVSLHPSIPIRMRIRPRKNIQNMEEQHVCEMNS
>Tant_P450142
MDISIQIVLTYTVLLTLICIWIQWRRRKLKVFEDLGIPGPSPHILFGNILELNRKGPFRC
HKEWIEKYGKTVGYFHGMKPVLLVAEPELLKKILIKDFHLFCDRPESIPLRVRSFVDSII
PAASIMDNLLVSLKGERWKTMIPAVNQVCDKALSVLEKDCQRGEVIDILDMLQRLTLDII
CAQAFAMDIDSVNDPKDPLLTSARIIFDLSFTSKIIFFGRCFPELGFIAMAINFLRMFIR
NKGDIPPLKITNVLDKIIKQRRKDPSCRKPDLLQLLIDSSNEDTDFEKKKTDEDGNPSET
PKFLRKKQVLNDWEIKANALVVLLAGYETTSSSLAYAFHFLAKYPDLQQKIQEEIDSLIQ
KEGHLDYYKMGNFQLTERFLLETMRFYSPTMNFVSRICTANVDYGHIRIPKGMEINVPEH
YIHHSEEFWENPEEFNIDRHLPGSTAKKQAISYLAFGEGPRRCIGVRLVNITAKIIIARI
LQKYSVELVENHEQVKSVLRAVTMVPGNVYVKLKPRAVKRETEIDL
>Tant_P450143
MSWSSDHFMVEAGCLKTIGCCLFCTEVIQEKKKQYLSGKKDNEKRKRKAFMDMLLELHFE
TQELSEEDICEEVNTFVAAGYETVSLAMTWALYLIGLYPDVQAKIHEELDRIFGSDVGRD
VTESDLNDLKYLDCVLKETQRIYTVAPVIGRILQEDTNICGYTIPKGTNCFILISSLHND
KEVFPDPEKFDPDRFLPENFAKIPEYGYIPFSAGPRNCIGQKFAVMEMKTVLSSILRNYT
IESLDSRDKVLPIIQVTLHPSTHIRIRIKPRRRSGLKCSRASS
>Tant_P450144
MLPLFYVALVLAFLVLIKYSLWRKHYSRQFPGVSPGFFNVLGDSAKVLMYCVSSNRPPML
YCLTQFLKERTEQFQQQQLFYLWASYQPNFCFVKAEAVKQLLSKGTRALEKAWPYDYLKP
LLGTGLLTSSVEKWKPRRKLLMPCFHTDVLRGLLPVFNERSQKLVEHLRQETEKEFTNID
IPVTLTALDVIYETMLGTSIAALEKNSAFYITAMNRYVIKN
>Tant_P450145
MSWALYLIGLYPEVQEKIHEELDRIFGSDVDRYVTESDLNDLKYLDCVIKETNRVYAVAP
VIGRILQEDTDICGYTIPKGSNCFILISSLHKDKEVFPDPEKFDPDRFLPENFAKIPEYG
YIPFSAGPRNCIGQKFAVMEMKTVISSILRNYTIESLDSRDKVLAINQITLHPSMHIRMR
INPRRMSGLECSGAPS
>Tant_P450146
MFLVIILTLLCGVILILFRYSLWRQRVCKSIPGNELNFFNFLGDLAELLRFEKTNSSYDI
HKHLMAVSSRWIERHKGKPLLCLWILYKPIVIFLRADAVKELLKDSKMYDRSSFYEPLDL
VFGSGILTGPSEKWKVRRKLLNPCFHHEMLKQYLEVFNANSQLVVKFLKHETEKEFSDVR
KPLTRISMDTICETMLGFSIETLKNDNLDFIKAAGRLSSYYREGYGYGILFHDLARSAFN
KRKKEYLSKSKTDSKTKRKALIDVILKLHYETKELDEEETVKEIVTFILAGFETVAMSMT
WALYLIGLHPDVQEKIHEELDKESNRIYPTIPIFGRKAVKDTVICGSTIPKGASCLVSSY
FLHRDENVFPDPEKFDPDRFSPQNSTQIPEGAYVPFSAGPRNCIGQRFAWMEMKTILSAI
LRNYTFESLDSRDKVLPVMKIDLVPSTDIRMRIKPRKITKS
>Tant_P450147
MGALEDAESPFVKAVRIFGDIFMKRIFKFWLWPDFIFRLSGDYNEGVRYVNMYYDLAHSA
FNEKRKEYLSKNKTDCKKKRKALIDNLIKLHLESQELSEEDAVEEIVNFIMAGYETVAMS
TTWALFLIGLHPDVQKKIQEELDKVFGEDIDRDATEDDLNQLNYLNCVLMESSRIYPTIP
MFGRQALEDTVICGHTVPKGASCFVMTYFLHRDENVFPDPETFDPNRFSPENSTKIPESA
FALFSAGPRNCIGQRYAWIELKTLMSSILRNFTVESLDSRDKILPIMTVDLAPSTDIRIR
IRPRNSSKF
>Tant_P450148
MPVRSMFGIVLVRHFRNGVFLSRDINVPKHFLINCARSNSSVSWESAKPFKDIPSPISLP
FIGTAWQMMPIIGRYSIERQNEANREKRKIFGDIIREKLGPIDAVICYTVEDLEVLMKNE
GTTPHRIEFSTLKAYREYRKEWFNTSGLLVIQGEEWRHLRTKTQKHLLKPASIMAYLDPL
QDVSTDFVKRVFQIRDQNKEIPDMTEELYKWALESVSLVGLDTRLGCLESNLSPDSDAMQ
MIQSVLTQFECMNKLEAFSGNIQFWRYFATPMWKKFTKASDIYAKIAFKYINKSLENIKL
KEDSEDLKLTLLQAMLAKKDLSVKDAMVFVADMLMAGIETTSHTVGFLLYHLAKNPEKQE
LLYQEINRLLPSKDMKLTATIYDELRYLKACVKESMRLKPVIGGAARTLANDVVLSGYKV
PAGAMVFVAYEEIFLSEKNFKNAEKFVPERWLNRQEKPNPFAFVPFGFGPRSCIGKRLAL
LEINSLAIEILRNFKVEYHYEDIGTYSKMVTTPDKPLRFKFIER
>Tant_P450149
MILMVKMTLLKKNLKGFISKSIKHYSSANVEVNIEEKWKSAKPFSEIPSLPMLPIIGTAW
HYMPIIGRFRLDRQHEANEEKRKLCGDILREKIGSLDIVISFRAEDLREILRNEGTYPYR
VEFTSIRAYRESRKHWFSTAGLLAVQGEEWHHLRTRTQEHLLKPAAVLKYFDALQDVARE
FVQTIFKNRDSNNEVPNFVRELYKWTLESVCYVGLDTRLGCLESNLSKDSDGMKMINSVL
SQFEYMIKLEAFSGRIQFWKYFSTPTWRKFVKYSDMYSEVAFKYINRALKDLESKKDEDK
LTLIQALVVNKKLDVKDIMVMVADFLMAGIETTSHSAGFLLYHLARNPDKQQKLYEEIMR
ILPTKDLKITTEMYEYEMKYLRSCFKESLRLNPVVGGTARILAKDAVLSGYHVPAGTLAT
IPYHELFIHERYYEEPLKFIPERWINKNKDFNPFAFVPFGFGPRSCIGKRLAELEISLFV
TELIRNFKVEYHYEDIGVKTLLANVPDKPLRFTFTER
>Tant_P450150
MSSPSPHAKSALNLINAKIKQLYSVIRRERWYSLLDLRTPNTKLWNLVKNIDRMEPQVEK
TNTFSHSGITLCSDNGAANLFGRHYLKESNLHKMPITSIFWTILVRNFRNRVFPNRDVNI
SRSSLINSIRNNSSVSWESAKPFKDIPSVTSLPLIGTAWQTMPIIGRYSNERQHLANRDK
RKLLGNIIREKLGPMDAVICFTAEDLEVLVRNEGTIPYRFEFSTLKAYRESRKEWYNTSG
LLVIQGEEWRDLRSKTQKHLLKPAAIMDYLDPLQDVSTDFVQKIFQIRDQNEEISDLTEE
LYKWALESVSLVGLDTRLGCLESKLSPDSDAMKMIQSVLTQFECMNKLEPFSGNIQFWRY
FTTPTWKRFTKASDIYAEIAFKYINKSLENMKLTEASDDTKLTLLQAMLAKKDLSVKDAM
VFVADMLMAGIETTSYSMGFLLYHLAKNPDKQELLQQEIDRLLPSKDMKVTPTIYDELRY
LKACVKESMRLNPVVGATVRVLANDVVLTGYKVPAGTIVVVVYEEIFLDEAYFKNAEKFV
PERWLNRHEKPNPFAFVPFGFGPRGCIGRRLALLEINTLATEILRNFKVEYHYEDMGMYS
KLVNTPDKPLRFKFIER
>Tant_P450151
MLLLVYVVIALGILVLIKYSLWRDHYSRQFPGIKPGFFNVFGDSVRVLMYFLSSNRLPLL
YCVMQFLKERSEQFQEQQLFYLWASYKPHFCFVKAEAAKQLLSKGTRSLEKAWVYDYLKP
LLGTGLLTSSVKKWKPRRKLLMPCFHTDVLRGFLLVFNERSQKLVEHLRQETEKEFTNID
IPVTLTALDVIYETMLGTSIGALEKNSAFYLTAMNRIADIFVSRILKIWQYVDVVFNLTS
GREEKRLVKVIEDFTKSVIQEKKKQYLSGKKDNEKRKRKALMDILLELHFETQELSEEDI
CEEVNTFVAAGYETVSLTMTWALYLIGLYPDVQAKIHEELDRIFESDVDRDVTESDLNDL
KYLDCVLKETQRIYTVAPIIGRILQEDANICGYTIPKGTNCFILIFSLHNDKEVFPDPEK
FDPDRFLPKNFAKIPEYGYIPFSAGPRNCIGQKFAFLEMKTVLSFILRNYTIESLDSRDK
VLPIVQVTLHPSKHIRIRIKPRRMSGLECN
>Tant_P450152
MSFISVSPLTLVLGGVVAALACVVLLVHMRSKRSTQKGQNFKSLPGPRGLPVLGASHIIG
RFKNHWDAFSTLRKQYGDIYGVTLGSRRCVVVSNMSFIKEVLVAKCHEFANRPDFLRFHA
IFRGDRNLSIALCDWSDKQKVRREMAFPFMHPRVSTLDGSRMNNIIMFELQQLVSSLSKV
QNQSLLTRPFLLITTANIFYQYICNKRFSENDATFLKTVEIYDLVFRELFQGYAIDFMPW
LKMFNGQRLQELKDLAKNVSKVTESVIGEHDQGIDHNKPRDLVDIYLSYLKDNEGNKESS
LTREDVEVIIEDLIGGHSVLGNLWLWGLYLLAANPEVRKNIREEVARVTCGVRAPSMEDR
KSMPYTEATTLELLRVIASPIIPHVATTNTSINGYKIEKDSMVMFNTYDINMDPQLWNEP
RKFEPLRFVNSSGNVFKPDYFIPFGAGKRTCLGDGLVKATLFLGLSTLLQNFDITLPEGF
PEPDMYDIPGLVVPRSEIRLVFRRLETEQSTMICMP
>Tant_P450153
MFGYDMTTVISVIFSVIAVLFTIFYLYLSRNDNYWKKRGVNYVPRQNPFTLLWKAITKPL
SVLLKEDIKKYGKHFGSFEWSTPIYVITDPDLLRDVMVKDFHKFHYRAYIEVDDPITKHA
VSLLKGEDWKRVRTVITPAFTSKRMRQMGTVINDCSKSVVEMCEKFFKEGKPVECRGMFG
AFTMDVIAKVAFGTQINSHNDPENTFVKHANQIFQPKVLTTIMFLILPTWLLRKFNAISI
DKDNFFQNVIKQVVKERKEIGKKYSDVLQILMEATDEHKSSLNSELLEDETDQFGSIVDN
ELSSSLKSKKLSEIELLAQCVLFFLVGYETTASTLTFLAYELALNPEWQDKLVEEVDKVF
EKHSEMSYDTVRDMKVLDAVVSETLRMYPVAIVTFRTACEDYELGNTGVVITKGMRVTIP
IYKMHYDPDFFEDPETFNPNRFMDPSQIKHPQYAYLPFGAGPRNCLGMRLALLEIKVCIT
NILRHFRFRRDAKTMVPLVYKKGAGLLSLNDLYLAVEKRTDVK
>Tant_P450154
MFLNYMENFMWELTTTSVLRTLAVFLASFFVARKWILYSNTALPEPPGPRCLPIFGYLLQ
LKEDCHLKLTKLGKEYGTIYQIFLGSKRVVVISDPALLRHAFKQSVFSGRPDTGLTKLLE
GYGIINSGGALWYEQRSFLHNVLREFGAKNMGPNKASLERNIQTQVSEFLSSLSETEGSP
VYIRPILARAVSNVVGSMLMSVTFKDDEGFKRLLYLIEEGFKLLTVAVPVNFMPILRYMP
VVRYAYRKIESNKKETSAYFAEIAERHRRTLDPENVRDFVDAFFVEQQRAKSLNKETYFS
DEQLHQVMGDVFSAGLETVTSTLEWSTLFLVTHKEVQTRVQEEIDRVIGSERKPELKDLP
EMPYTEATILEVLRRANVIALGNSHATLDDTELGGYFIPKDTHVLPNLFAIHMDPNLWDS
PEEFNPDRFLVNGRVVKPSFFMPFSVGRRTCVGDSLTKMEVFLFLTSLLQQFELRVPEGE
DPPSLVGETHVSVTAKPFKICAVPREQELTS
>Tant_P450155
MYEKSSFYETLEFLFGRGVVTSPVEKWKPRRKSLNPCFHQNMLKRYLEVFNAYSQTLVKI
LKQETQKEFCDIRKHLQGITLDIICETMLGFSVGAVNDPESQYIKALERYGNHHSSKGFL
KRKKEYLSRSTTDGNAKHKTLLDVLLKLHLESQELSEEEAVTEIVSFIVAGYETVSLSAT
WALFLIGHHPDVQEKIHEELDKVFTEDNDIYATEEDLNQLVYLNSVLMESNRIYTTVPFF
GRQAKEDIVICGHTIPKGASCFVASYFLHRDENVFPDPEKFVPDRFSPENSTKIPEGAFV
PFSAGARNCIGKSYAWMELKTIMSYILRNYAVESLDSKDKIVPEMKIELAPSTTIRLRIR
PRRISNF
>Tant_P450156
MIRFSTRWSDLHCSAAAPGIDLQNQRTGSDLRRNPRKPGFNKRKKEYLSKNTTDGNTKHK
ALLDVLLKLHLESQELTEEEAVTEIISFIIAGYETVSLSATWALFLIGHHPDVQGKIHEE
LDKVFALDNDIYATEEDLNKLVYLNSVLMESSRIYTTVPFFGRQAKEDIVICGHTIPKGA
SCFVASYFLHKDENVFPDPEKFDPDRFSPENSTKIPESAFVPFSAGARNCIGKSYAWMEL
KTLMSYILRNFTIESLDSKDKIVPEMKIELSPSTVVRLQIKPRKISNF
>Tant_P450157
MKQDLQTVFLGSASTSTISSAVPDRVDAASGDVSDNKWYHKDDVKELLKNPKMCEKSPLY
EALEFMIGRGIITSPVEKWKPRRKSLNPCFHHDMLKRYLEVFNAYSQTLVNILKQETEKE
FCDIRKRLAGLTLDIICVQTKVIDVNKYTIGLFCFVLETMLGTSVGAVNDPESQYIKAME
RFTPYYREAYQNKLLFDDLARSAFNKRKKEYLSRSTTDGNAKHKALIDVLLKLHLESQEL
TEEEAVSEMVSFITAGHETVSLSATWALFLIGHHPDVQEKIHEELDKVFAEDNDMYATEE
DLNQLVYLNSALMESNRIYTTVPFFGRQANEDIIICGHTIPKGASCFVASYFLHKDENVF
PDPEKFDPDRFSPENSTKIPEGAFVPFGAGSRNCIGKSYAWMELKTIMSYILRNYTVESL
DSKDKIVPEMKIELSPSTPIRLRIRPRKISNF
>Tant_P450158
MYSLCGKNDTSLSEDLMTVFRRWAEQHKEKKLGCLWFLYKPIVVFLRADAELLKHPKMYQ
KSTLYKTVEILFGRGLLTSSAEMWKPRRKLLNPCFHHDMLKRYLEVFNAYSQQLVNILKQ
ETEKQFCDIRNSLTGVALDIGFHKRKKEYLSGNTTAGNAKHKTVLDVLLKLHLESQELSE
EEAVTEIVTFIIAESNRIYTTIPFFGREANEDIVICGHTIPKGASCFVASYFLHKDENVF
PDPEKFDPDRFSPENCTQIPEGAFVPFSAGARNCIGKSYAWMELKTIMSYILRNYTVEAL
DSKDKIVPEMKFELAPSTPIRLRIRPRKISNF
>Tant_P450159
MFFKCQTGSLFVVIEIVQSSRLGGYTERLQVTLLNASSWRWKQTSVFQKLGIPGPKPSLI
FGNILELYKKGPIKCHEEWVKKYGRVLGYYYGMKPVLLVTDPYLLKDIFIKDFNKFINRE
SFTPIHRYEPKNPKSQSVLILPGQAWKDVRSILTPTFTVAKMKQMAGSINSSIDNMLDVL
QERAQKGKEFDIFDIYQRLTMDVITKTAFGIQTDVQKDPKSRLLRATKLVFMTNYRDPII
FVALAFPLFRKLCDKLQEFIVTLLNYGKFPHTMLIEGIKKVIEIRRKNPEAKKNDLLQLM
LDCSVAVETTETDVSKLEAGNTENEKLEAEKKETTDKKTRKMTEAEIQSSAFTVLLAGYE
TTSTALAFTTYLLAKHQDVQENLYQEIKELIERGQKLEYASLNKLPYLDKVLNESLRMYP
PVHLFTNRFAVEDVQYGDIQIPKGTLIQAPVHLMHHDPEFWSEPEIFDPERFNTKPNANG
ITYLPFGVGPRNCLGLRLAQLEAKLAVAHIISKFRLKLGERHKDKFLVLNRIRTLSPQKG
VYVKLEPRSKDT
>Tant_P450160
MEIFIALSCIAVVLWLAWRWKQTSVFKKLGIPGPEPNLIFGNILELYEKGPIKCHEEWVK
KYGRVLGYYYGMKPVLLVTDPYLLKDIFIKDFNKFINRETFSPIHRYNPNNPNSQSVLNL
PGQAWKDVRSILTPTFTVAKMKQMAGSINSSIDNMLDVLQARSQKGEEFEIFDIYQRLTM
DVITKTAFGIQTNVQKDPKSSLLRATKLFFVTNYKDPIVFFALVFPFFRRLCIRLQEFIA
MLMNNGKFPHKMLIGGIKKVIQLRRTNAEAKKNDLLQLMLDSSIVVDATETDVSKLEAGN
TEVEKLVAEKKETTDKKIRKMTEAEIQASAFVVLLAGYETTSTALAFTTYLLAKHQDVQE
NLYQEIKELIERGQKLEYASINKLPYLDKVLNESLRMYPPVHLFTNRFAVEDVQYGDIQI
PKGTLIQAPAHLMHHDPEFWSEPEMFDPERFNTKPNANGITYLPFGVGPRNCLGMRFAQL
EAKLAVAHIINKFRLKLGERHKDEFLVMNRIRTLSPQKGVYVKLEPRSENT
>Tant_P450161
GHDTTSAAMTWTLYMLGLYPDIQKKVHKELDWIFGEDAKRPATEDDLRDMKYLECVIKET
LRLYPPGPFFARQMSEDTTICDTKIPKGTLCLALTHVLHRDSEVFPNPEEFNPDRFLPEN
SLNRSPYAYIPFSAGPRNCIGQKLSMMEQIIVISTILRNYTVESLDQRDRLLPAFTFVIN
SSTPIRISIRPRSSKIV
>Tant_P450162
MEFEEIKKYFSSIEFGSATNGLLITIGCLVFVKLLQKTLRWLTILRKGPPGPVGFPIVGY
LPFLGKEPHKTLRKMKEKYGDVISVYLGPKYTVVLNEYTVVKEVLGHPYALDRSQELFGP
LGSLGFGTENGEKWQEQRKFVLQAARDLGLGKGPWEELIMEEASTFIEEVKKIKGKPVNI
APTLVSSLNASIISLLIGRRLNKDEEADKIELCMDYAHEALKNVAPSNPTSLVPGLRKLL
EILKIAGFDRAAKTIQNFNLFMRSEIIRHKNSPDLRTVNDFINSYLDKLSVISKAKETKN
YFSEKTLEGNLAGLFLGASDTISSSLSYLLRLMCKYKEVQDKVYAEVIEAVGKDAKVRFE
DKSKVPYTFAVIMETQRYVSVVRLSGTRTANQDIPVRGYVIPKGADITANLWALHHDPKY
WDSPDEFKPERFLTDGGTKLIKQPPSYAPFSTGKRNCPGETVAWMGILSYFTEIVKHFEI
SLAPGMDPEIKDVSSLVAQLEPQLLCFKLRNN
>Tant_P450163
MKEVLSHPYALDRALEQFSALGNLGFGTENGEQWQEQRKFVLSAARSLGLGKGPWQTLIK
EEASSFVEDVKKFKGNPTNVSALLLSSINASIISLLIGRRLNKEEEANKIKLCYEYADVA
FKFIGPSDPVSLIPGLRKLYEILKIGDFDRAAKIIKTFTSFVKDEVNRHKASPALRELRD
FINSYLDKLSGISKAKDSKNYFSEKMLEGNLSVLFLGASDTISSSLGFLITLMCKYKEVQ
DKVYAEVTEAVGKDGKVGAIQDIHIRECVIPKGADITANLWALHHDPKYWDKPDEFRPER
FLTEDCTKLVKQPPSYAPFSTGKRNCPGETIAWMGILSYFTEIVKNFEISVAPGKKLEYK
ESGGLIMRLEPQPLCFKPRNN
>Tant_P450164
MEKWKPRRKLLTPCFHIDILREYLTVFNERSQKLVEYLRQETKKEFTCIGPPLVLTSIDI
IYETMLGAAVGSLENNRSQYINALNRYVGYETVSDTMTWALYLIGLHPDVQEKIHEELDR
IFGSDVDRHVTESDLNDLKYLDCVLKTQNQLRQNNKTSICQWSPAHVGIGGGHPIPKGSS
CAILLYFLHRNKEVFPDPEKFDPDRFLPENAVNIPEFGFIPFSGGPRHCIGQKYAVMEMK
TIMASILGNYSVESLDSRDKVLPVMKITLHPSIPIRIRIRPRRNIK
>Tant_P450165
MQLGKVVKLPLLLKRKETLSEKLERRSSRKADRWKVKMFGNTCRNSFRRIVTSIEKKSET
NEIIRSFDEMPGPKPLPIIGNLWRYFPIIGSYSFERMHKTYAKLYEEYGPIVKEKVFGDR
IIVHAFDPYDMYKVYQSGGNSPIRISHRALARYRRERPHLYSGPGLFPR
>Tant_P450166
MWFSISIKFLSELQLNTSTDCVPNVTCILQLFPTGSRILSCYFSSLITENPPYWHKIFPD
KRIRSFDEMPTVGPVIEEYKNFKIHESYQRWVKDVGHVVKELFPDGSCCVHVYHKDDFKT
VYQNDGGRPLRKSHGIIAKYRQDRPLIYGNVGLGPALGAEWARLRKMLPSGVGGKEYLPF
RYELEGIMNDFIELILRKLDKNNEVELLPLLFRWAFESIGFVALNKYLGSLRKDGEEEVN
NMIEAVQLTNEIIFLSNVYDFEKQYERLVPIQDYFASKIIEYVQDTINLHLYGPCIVINL
WEAGFDVKLISTLIMDLFQGATATVPLTLAWALYHLSRCPDIQERAREELMERMPTKKSK
YYKNIEGARRGELLFEASPYIQAILRETLRLSPPIIGNGRVSQMDLVLGGYMVPAGTMIV
LQSQAACMLEDYFERPLEFLPDRFIDSKKYHKVGGISLPFGFGARVCIGQPFAHGQLILA
LSKILRNFEVSYDREEVGVINRLHNEPDRPVIFKLKPLKQ
>Tant_P450167
MLNRFGDKSSRVQGRQIVLQTLKEKMEVTTYIIISLFVILVSLWLTSGKNAKKRLPGPIG
LPIVGYIPFMTRKPYIKLTELSKLYGPVYSVRLGSVNVIIITDYELMKEAFAKDAFMGRP
PNFPIELSKDTVKTGALSGLPWKEQKRFSVHMLRDLGFGKTRMEKHIKEEILELLERMSD
HVGKPTKLSYLLVPSMSNNIASLVFGKRLKYNDPERQNLDRLLKEVGRLAGSLTWLAFFP
SIKKIVDYFNIGNKGRLVRVLREVTDYCRNEIKKHEGTLDPNNIRDFMDGYLLEIQKRAN
DPDSTFKKDVLTDLSRAFFGAGSETVRVTVDWLLLVCAAYPEVQKKILSEIDEVIGRDRF
PTWQDRPNMPFTEAAITELMRWRTIIPLNLIRYTLQASELNGYYIPKNSHILPVLWAVDN
NEKLWGLDVKDYKPERFLSEDGRKVIKPEYAIPFSVGKRSCPGKTLAEIEIFLYLVAILQ
KFEISAPPGKEIDLEGELGLAFQPKRQDLCLKLRQ
